# Supplementary material for: In silico Approach for Anti-Thrombosis Drug Discovery: P2Y1R Structure-Based TCMs Screening
Source: Front Pharmacol. 2017 Jan 9;7:531. doi: 10.3389/fphar.2016.00531 (PMC5220089; doi:10.3389/fphar.2016.00531)
Supplement: Supplementary Data Sheet 1 — Total original DockScores of compounds collected from TCMSP. [file DataSheet1.XLSX]

## Sheet: Sheet1
HIT_MOL.ID	Mol_ID	DOCKSCORE	F4	Herb_Molecule.herb_ID	CAS_ID	InfoHerb.ID	InfoHerb.herb_ID	child_ID	herb_cn_name	herb_pinyin	herb_en_name
12056	MOL000026	50.749	0	22	481-18-5	22	22	30	白术	Baizhu	Atractylodes Macrocephala Koidz.
12221	MOL000033	48.028	0	22	64997-52-0	22	22	30	白术	Baizhu	Atractylodes Macrocephala Koidz.
12221	MOL000033	48.028	0	187	64997-52-0	187	187	30	黄芪	Huangqi	Hedysarum Multijugum Maxim.
12221	MOL000033	48.028	0	194	64997-52-0	194	194	24	鸡血藤	Jixueteng	Spatholobus Suberectus Dunn
11776	MOL000074	53.825	0	54		54	54	14	草果	Caoguo	Amomum Tsao-Ko Crevostet
11406	MOL000075	57.829	0	54		54	54	14	草果	Caoguo	Amomum Tsao-Ko Crevostet
11431	MOL000076	57.612	0	54		54	54	14	草果	Caoguo	Amomum Tsao-Ko Crevostet
12346	MOL000082	45.008	0	54		54	54	14	草果	Caoguo	Amomum Tsao-Ko Crevostet
12488	MOL000085	34.504	0	400		400	400	12	铁丝威灵仙	Tiesiweilingxian	Smilax Scodinicaulis C.H. Wrisht?
12488	MOL000085	34.504	0	304		304	304	24	牛膝	Niuxi	Achyranthis Bidentatae Radix
12488	MOL000085	34.504	0	54		54	54	14	草果	Caoguo	Amomum Tsao-Ko Crevostet
12488	MOL000085	34.504	0	52		52	52	14	苍术	Cangzhu	Atractylodes Lancea (Thunb.)Dc.
12254	MOL000086	47.391	0	400	387-80-4	400	400	12	铁丝威灵仙	Tiesiweilingxian	Smilax Scodinicaulis C.H. Wrisht?
12254	MOL000086	47.391	0	112	387-80-4	112	112	14	豆蔻	Doukou	Alpinia Katsumadai Hayat
12254	MOL000086	47.391	0	54	387-80-4	54	54	14	草果	Caoguo	Amomum Tsao-Ko Crevostet
12254	MOL000086	47.391	0	52	387-80-4	52	52	14	苍术	Cangzhu	Atractylodes Lancea (Thunb.)Dc.
12254	MOL000086	47.391	0	62	387-80-4	62	62	15	车前子	Cheqianzi	Plantaginis Semen
12254	MOL000086	47.391	0	206	387-80-4	206	206	5	金荞麦	Jinqiaomai	Rhizoma Fagopyri Cymosi
12254	MOL000086	47.391	0	200	387-80-4	200	200	30	绞股蓝	Jiaoguolan	Gynostemmae Pentaphylli Herba
11846	MOL000088	53.155	0	400	474-58-8	400	400	12	铁丝威灵仙	Tiesiweilingxian	Smilax Scodinicaulis C.H. Wrisht?
11846	MOL000088	53.155	0	52	474-58-8	52	52	14	苍术	Cangzhu	Atractylodes Lancea (Thunb.)Dc.
11846	MOL000088	53.155	0	54	474-58-8	54	54	14	草果	Caoguo	Amomum Tsao-Ko Crevostet
11224	MOL000090	60.585	0	54	458-37-7	54	54	14	草果	Caoguo	Amomum Tsao-Ko Crevostet
12232	MOL000092	47.773	0	400	474-58-8	400	400	12	铁丝威灵仙	Tiesiweilingxian	Smilax Scodinicaulis C.H. Wrisht?
12232	MOL000092	47.773	0	400	8006-28-8	400	400	12	铁丝威灵仙	Tiesiweilingxian	Smilax Scodinicaulis C.H. Wrisht?
12232	MOL000092	47.773	0	52	474-58-8	52	52	14	苍术	Cangzhu	Atractylodes Lancea (Thunb.)Dc.
12232	MOL000092	47.773	0	52	8006-28-8	52	52	14	苍术	Cangzhu	Atractylodes Lancea (Thunb.)Dc.
12232	MOL000092	47.773	0	54	474-58-8	54	54	14	草果	Caoguo	Amomum Tsao-Ko Crevostet
12232	MOL000092	47.773	0	54	8006-28-8	54	54	14	草果	Caoguo	Amomum Tsao-Ko Crevostet
12455	MOL000094	38.198	0	400	474-58-8	400	400	12	铁丝威灵仙	Tiesiweilingxian	Smilax Scodinicaulis C.H. Wrisht?
12455	MOL000094	38.198	0	52	474-58-8	52	52	14	苍术	Cangzhu	Atractylodes Lancea (Thunb.)Dc.
12455	MOL000094	38.198	0	54	474-58-8	54	54	14	草果	Caoguo	Amomum Tsao-Ko Crevostet
11890	MOL000095	52.688	0	284		284	284	6	牡丹皮	Mudanpi	Cortex Moutan
11890	MOL000095	52.688	0	400		400	400	12	铁丝威灵仙	Tiesiweilingxian	Smilax Scodinicaulis C.H. Wrisht?
11890	MOL000095	52.688	0	112		112	112	14	豆蔻	Doukou	Alpinia Katsumadai Hayat
11890	MOL000095	52.688	0	62		62	62	15	车前子	Cheqianzi	Plantaginis Semen
11890	MOL000095	52.688	0	54		54	54	14	草果	Caoguo	Amomum Tsao-Ko Crevostet
11890	MOL000095	52.688	0	96		96	96	30	党参	Dangshen	Codonopsis Radix
11890	MOL000095	52.688	0	52		52	52	14	苍术	Cangzhu	Atractylodes Lancea (Thunb.)Dc.
11890	MOL000095	52.688	0	206		206	206	5	金荞麦	Jinqiaomai	Rhizoma Fagopyri Cymosi
11890	MOL000095	52.688	0	258		258	258	11	路路通	Lulutong	Fructuslipuidambaris
12335	MOL000102	45.518	0	54		54	54	14	草果	Caoguo	Amomum Tsao-Ko Crevostet
11322	MOL000137	59.159	0	78		78	78	12	穿山龙	Chuanshanlong	Rhizoma Dioscoreae Nipponicae
11699	MOL000184	54.704	0	407	4736-55-4	407	407	33	菟丝子	Tusizi	Cuscutae Semen
11699	MOL000184	54.704	0	354	4736-55-4	354	354	33	沙苑子	Shayuanzi	Astragali Cpmplanatisemen
11699	MOL000184	54.704	0	52	4736-55-4	52	52	14	苍术	Cangzhu	Atractylodes Lancea (Thunb.)Dc.
12330	MOL000186	45.665	0	52		52	52	14	苍术	Cangzhu	Atractylodes Lancea (Thunb.)Dc.
12213	MOL000189	48.202	0	52	61582-39-6	52	52	14	苍术	Cangzhu	Atractylodes Lancea (Thunb.)Dc.
11389	MOL000195	58.198	0	101	6147-11-1	101	101	11	地枫皮	Difengpi	Illicium Difengpi K. L. B. Et K. I. M.
12528	MOL000213	20.941	0	101	436-32-8	101	101	11	地枫皮	Difengpi	Illicium Difengpi K. L. B. Et K. I. M.
11982	MOL000214	51.771	0	101	13878-90-5	101	101	11	地枫皮	Difengpi	Illicium Difengpi K. L. B. Et K. I. M.
11313	MOL000224	59.344	0	112		112	112	14	豆蔻	Doukou	Alpinia Katsumadai Hayat
12099	MOL000226	50.042	0	112	38940-11-3	112	112	14	豆蔻	Doukou	Alpinia Katsumadai Hayat
12280	MOL000227	46.974	0	469	33457-62-4	469	469	24	郁金	Yujin	Curcumae Radix
12280	MOL000227	46.974	0	112	33457-62-4	112	112	14	豆蔻	Doukou	Alpinia Katsumadai Hayat
12437	MOL000231	40.659	0	112		112	112	14	豆蔻	Doukou	Alpinia Katsumadai Hayat
12428	MOL000236	41.177	0	112		112	112	14	豆蔻	Doukou	Alpinia Katsumadai Hayat
12375	MOL000237	44.081	0	469		469	469	24	郁金	Yujin	Curcumae Radix
12375	MOL000237	44.081	0	112		112	112	14	豆蔻	Doukou	Alpinia Katsumadai Hayat
12357	MOL000238	44.632	0	112		112	112	14	豆蔻	Doukou	Alpinia Katsumadai Hayat
12434	MOL000240	40.765	0	112		112	112	14	豆蔻	Doukou	Alpinia Katsumadai Hayat
11993	MOL000258	51.644	0	112	51020-86-1	112	112	14	豆蔻	Doukou	Alpinia Katsumadai Hayat
11168	MOL000273	61.475	0	129		129	129	15	茯苓	Fuling	Poria Cocos(Schw.) Wolf.
11102	MOL000274	62.854	0	129	29220-16-4	129	129	15	茯苓	Fuling	Poria Cocos(Schw.) Wolf.
11615	MOL000275	55.541	0	129	24160-36-9	129	129	15	茯苓	Fuling	Poria Cocos(Schw.) Wolf.
11755	MOL000277	54.107	0	129	508-24-7	129	129	15	茯苓	Fuling	Poria Cocos(Schw.) Wolf.
11650	MOL000279	55.271	0	488	516-37-0	488	488	15	猪苓	Zhuling	Polyporus Umbellatus(Pers)Fr.
11650	MOL000279	55.271	0	129	516-37-0	129	129	15	茯苓	Fuling	Poria Cocos(Schw.) Wolf.
11650	MOL000279	55.271	0	248	516-37-0	248	248	30	灵芝	Lingzhi	Ganoderma
11609	MOL000280	55.588	0	129	6754-16-1	129	129	15	茯苓	Fuling	Poria Cocos(Schw.) Wolf.
11559	MOL000282	56.049	0	488	1105-11-9	488	488	15	猪苓	Zhuling	Polyporus Umbellatus(Pers)Fr.
11559	MOL000282	56.049	0	488	17608-76-3	488	488	15	猪苓	Zhuling	Polyporus Umbellatus(Pers)Fr.
11559	MOL000282	56.049	0	129	1105-11-9	129	129	15	茯苓	Fuling	Poria Cocos(Schw.) Wolf.
11559	MOL000282	56.049	0	129	17608-76-3	129	129	15	茯苓	Fuling	Poria Cocos(Schw.) Wolf.
11559	MOL000282	56.049	0	248	1105-11-9	248	248	30	灵芝	Lingzhi	Ganoderma
11559	MOL000282	56.049	0	248	17608-76-3	248	248	30	灵芝	Lingzhi	Ganoderma
12320	MOL000283	45.946	0	129		129	129	15	茯苓	Fuling	Poria Cocos(Schw.) Wolf.
11490	MOL000285	56.883	0	129	465-18-9	129	129	15	茯苓	Fuling	Poria Cocos(Schw.) Wolf.
12314	MOL000286	46.082	0	433	1616-93-9	433	433	11	香加皮	Xiangjiapi	Cortex Periplocae Radicis
12314	MOL000286	46.082	0	129	1616-93-9	129	129	15	茯苓	Fuling	Poria Cocos(Schw.) Wolf.
12314	MOL000286	46.082	0	241	1616-93-9	241	241	5	连翘	Lianqiao	Forsythiae Fructus
12314	MOL000286	46.082	0	277	1616-93-9	277	277	24	没药	Moyao	Myrrha
12314	MOL000286	46.082	0	168	1616-93-9	168	168	24	红花	Honghua	Carthami Flos
12147	MOL000287	49.41	0	129		129	129	15	茯苓	Fuling	Poria Cocos(Schw.) Wolf.
12257	MOL000290	47.376	0	129	137551-38-3	129	129	15	茯苓	Fuling	Poria Cocos(Schw.) Wolf.
11448	MOL000291	57.385	0	129	137551-39-4	129	129	15	茯苓	Fuling	Poria Cocos(Schw.) Wolf.
12154	MOL000292	49.307	0	129	151200-89-4	129	129	15	茯苓	Fuling	Poria Cocos(Schw.) Wolf.
12114	MOL000293	49.821	0	129	151200-90-7	129	129	15	茯苓	Fuling	Poria Cocos(Schw.) Wolf.
12426	MOL000296	41.28	0	424	465-99-6	424	424	12	豨莶草	Xixiancao	Siegesbeckiae Herba
12426	MOL000296	41.28	0	424	474-58-8	424	424	12	豨莶草	Xixiancao	Siegesbeckiae Herba
12426	MOL000296	41.28	0	402	465-99-6	402	402	26	葶苈子	Tinglizi	Lepidii Semen Descurainiae Semen
12426	MOL000296	41.28	0	402	474-58-8	402	402	26	葶苈子	Tinglizi	Lepidii Semen Descurainiae Semen
12426	MOL000296	41.28	0	345	465-99-6	345	345	24	三棱	Sanleng	Sparganii Rhizoma
12426	MOL000296	41.28	0	345	474-58-8	345	345	24	三棱	Sanleng	Sparganii Rhizoma
12426	MOL000296	41.28	0	390	465-99-6	390	390	24	桃仁	Taoren	Persicae Semen
12426	MOL000296	41.28	0	390	474-58-8	390	390	24	桃仁	Taoren	Persicae Semen
12426	MOL000296	41.28	0	291	465-99-6	291	291	15	木通	Mutong	Caulis Akebiae
12426	MOL000296	41.28	0	291	474-58-8	291	291	15	木通	Mutong	Caulis Akebiae
12426	MOL000296	41.28	0	478	465-99-6	478	478	24	泽兰	Zelan	Lycopi Herba
12426	MOL000296	41.28	0	478	474-58-8	478	478	24	泽兰	Zelan	Lycopi Herba
12426	MOL000296	41.28	0	492	465-99-6	492	492	20	苎麻根	Zhumagen	Boehmeriae Rhizoma Et Radix
12426	MOL000296	41.28	0	492	474-58-8	492	492	20	苎麻根	Zhumagen	Boehmeriae Rhizoma Et Radix
12426	MOL000296	41.28	0	99	465-99-6	99	99	15	灯心草	Dengxincao	Junci Medulla
12426	MOL000296	41.28	0	99	474-58-8	99	99	15	灯心草	Dengxincao	Junci Medulla
12426	MOL000296	41.28	0	117	465-99-6	117	117	24	莪术	Ezhu	Curcumae Rhizoma
12426	MOL000296	41.28	0	117	474-58-8	117	117	24	莪术	Ezhu	Curcumae Rhizoma
12426	MOL000296	41.28	0	103	465-99-6	103	103	7	地骨皮	Digupi	Lycii Cortex
12426	MOL000296	41.28	0	103	474-58-8	103	103	7	地骨皮	Digupi	Lycii Cortex
12426	MOL000296	41.28	0	129	465-99-6	129	129	15	茯苓	Fuling	Poria Cocos(Schw.) Wolf.
12426	MOL000296	41.28	0	129	474-58-8	129	129	15	茯苓	Fuling	Poria Cocos(Schw.) Wolf.
12426	MOL000296	41.28	0	237	465-99-6	237	237	11	雷公藤	Leigongteng	Tripterygii Radix
12426	MOL000296	41.28	0	237	474-58-8	237	237	11	雷公藤	Leigongteng	Tripterygii Radix
12426	MOL000296	41.28	0	172	465-99-6	172	172	7	胡黄连	Huhuanglian	Picrorhizae Rhizoma
12426	MOL000296	41.28	0	172	474-58-8	172	172	7	胡黄连	Huhuanglian	Picrorhizae Rhizoma
12426	MOL000296	41.28	0	157	465-99-6	157	157	15	海金沙	Haijinsha	Lygodii Spora
12426	MOL000296	41.28	0	157	474-58-8	157	157	15	海金沙	Haijinsha	Lygodii Spora
12426	MOL000296	41.28	0	187	465-99-6	187	187	30	黄芪	Huangqi	Hedysarum Multijugum Maxim.
12426	MOL000296	41.28	0	187	474-58-8	187	187	30	黄芪	Huangqi	Hedysarum Multijugum Maxim.
12426	MOL000296	41.28	0	194	465-99-6	194	194	24	鸡血藤	Jixueteng	Spatholobus Suberectus Dunn
12426	MOL000296	41.28	0	194	474-58-8	194	194	24	鸡血藤	Jixueteng	Spatholobus Suberectus Dunn
11646	MOL000297	55.302	0	129		129	129	15	茯苓	Fuling	Poria Cocos(Schw.) Wolf.
11821	MOL000298	53.433	0	303	57-87-4	303	303	29	牛黄	Niuhuang	Bovis Calculus
11821	MOL000298	53.433	0	387	57-87-4	387	387	17	娑罗子	Suoluozi	Semen Aesculi
11821	MOL000298	53.433	0	359	57-87-4	359	359	30	山药	Shanyao	Rhizoma Dioscoreae
11821	MOL000298	53.433	0	475	57-87-4	475	475	37	云芝	Yunzhi	Coriolus
11821	MOL000298	53.433	0	458	57-87-4	458	458	15	薏苡仁	Yiyiren	Coicis Semen
11821	MOL000298	53.433	0	488	57-87-4	488	488	15	猪苓	Zhuling	Polyporus Umbellatus(Pers)Fr.
11821	MOL000298	53.433	0	73	57-87-4	73	73	15	川木通	Chuanmutong	Clematidis Armandii Caulis
11821	MOL000298	53.433	0	108	57-87-4	108	108	33	冬虫夏草	Dongchongxiacao	Corayceps
11821	MOL000298	53.433	0	8	57-87-4	8	8	11	菝葜	Baqia	Smilax China
11821	MOL000298	53.433	0	129	57-87-4	129	129	15	茯苓	Fuling	Poria Cocos(Schw.) Wolf.
11821	MOL000298	53.433	0	23	57-87-4	23	23	5	白头翁	Baitouweng	Pulsatilliae Radix
11821	MOL000298	53.433	0	50	57-87-4	50	50	11	蚕沙	Cansha	Bombyx Mori L.
11821	MOL000298	53.433	0	152	57-87-4	152	152	24	广枣	Guangzao	Choerospondiatis Fructus
11821	MOL000298	53.433	0	248	57-87-4	248	248	30	灵芝	Lingzhi	Ganoderma
11821	MOL000298	53.433	0	238	57-87-4	238	238	19	雷丸	Leiwan	Omphalia
11821	MOL000298	53.433	0	190	57-87-4	190	190	9	火麻仁	Huomaren	Cannabis Sativa L.
11756	MOL000300	54.092	0	129		129	129	15	茯苓	Fuling	Poria Cocos(Schw.) Wolf.
11640	MOL000313	55.345	0	441	528-63-2	441	441	1	辛夷	Xinyi	Magnoliae Flos
11640	MOL000313	55.345	0	156	528-63-2	156	156	11	海风藤	Haifengteng	Caulis Piperis Kadsurae
11533	MOL000314	56.431	0	441	53250-50-3	441	441	1	辛夷	Xinyi	Magnoliae Flos
11533	MOL000314	56.431	0	156	53250-50-3	156	156	11	海风藤	Haifengteng	Caulis Piperis Kadsurae
11430	MOL000325	57.614	0	462	41744-39-2	462	462	33	淫羊藿	Yinyanghuo	Epimrdii Herba
11430	MOL000325	57.614	0	156	41744-39-2	156	156	11	海风藤	Haifengteng	Caulis Piperis Kadsurae
12096	MOL000332	50.101	0	380	20375-37-5	380	380	24	水红花子	Shuihonghuazi	Polygoni Orientalis Fructus
12096	MOL000332	50.101	0	440	20375-37-5	440	440	17	薤白	Xiebai	Allium Azureum Ledeb.
12096	MOL000332	50.101	0	468	20375-37-5	468	468	32	玉竹	Yuzhu	Polygonati Odorati Rhizoma
12096	MOL000332	50.101	0	156	20375-37-5	156	156	11	海风藤	Haifengteng	Caulis Piperis Kadsurae
11486	MOL000333	56.936	0	370	19950-55-1	370	370	29	石菖蒲	Shichangpu	Acoritataninowii Rhizoma
11486	MOL000333	56.936	0	441	19950-55-1	441	441	1	辛夷	Xinyi	Magnoliae Flos
11486	MOL000333	56.936	0	343	19950-55-1	343	343	15	三白草	Sanbaicao	Saururi Herba
11486	MOL000333	56.936	0	156	19950-55-1	156	156	11	海风藤	Haifengteng	Caulis Piperis Kadsurae
12458	MOL000334	38.053	0	156	125292-97-9	156	156	11	海风藤	Haifengteng	Caulis Piperis Kadsurae
12060	MOL000335	50.682	0	156	23477-80-7	156	156	11	海风藤	Haifengteng	Caulis Piperis Kadsurae
11043	MOL000345	64.283	0	175	87605-72-9	175	175	13	槲寄生	Hujisheng	Viscum Angulatum Heyne
12224	MOL000358	47.938	0	440	83-46-5	440	440	17	薤白	Xiebai	Allium Azureum Ledeb.
12224	MOL000358	47.938	0	433	83-46-5	433	433	11	香加皮	Xiangjiapi	Cortex Periplocae Radicis
12224	MOL000358	47.938	0	287	83-46-5	287	287	37	木鳖子	Mubiezi	Momordicae Semen
12224	MOL000358	47.938	0	356	83-46-5	356	356	5	山慈菇	Shancigu	Pseudobulbus Cremastrae Seu Pleiones
12224	MOL000358	47.938	0	353	83-46-5	353	353	25	沙棘	Shaji	Hippophae Fructus
12224	MOL000358	47.938	0	367	83-46-5	367	367	1	生姜	Shengjiang	Zingiber Officinale Roscoe
12224	MOL000358	47.938	0	316	83-46-5	316	316	13	千年健	Qiannianjian	Homalomena Occulta (Lour.) Schott
12224	MOL000358	47.938	0	361	83-46-5	361	361	34	山茱萸	Shanzhuyu	Cornus Officinalis Sieb. Et Zucc.
12224	MOL000358	47.938	0	286	83-46-5	286	286	26	牡荆子	Mujingzi	Viticis Cannabifoliae Fructus
12224	MOL000358	47.938	0	331	83-46-5	331	331	3	青葙子	Qingxiangzi	Celosiae Semen
12224	MOL000358	47.938	0	324	83-46-5	324	324	12	秦艽	Qinjia	Gentiana Macrophylla Pall
12224	MOL000358	47.938	0	374	83-46-5	374	374	15	石韦	Shiwei	Pyrrosiae Folium
12224	MOL000358	47.938	0	339	83-46-5	339	339	34	肉豆蔻	Roudoukou	Myristicae Semen
12224	MOL000358	47.938	0	432	83-46-5	432	432	17	香附	Xiangfu	Cyperi Rhizoma
12224	MOL000358	47.938	0	405	83-46-5	405	405	5	土茯苓	Tufuling	Smilacis Glabrae Rhixoma
12224	MOL000358	47.938	0	426	83-46-5	426	426	3	夏枯草	Xiakucao	Prunellae Spica
12224	MOL000358	47.938	0	310	83-46-5	310	310	26	枇杷叶	Pipaye	Eriobotryae Folium
12224	MOL000358	47.938	0	336	83-46-5	336	336	30	人参	Renshen	Panax Ginseng C. A. Mey.
12224	MOL000358	47.938	0	371	83-46-5	371	371	24	石见穿	Shijianchuan	Salviae Chinensis Herba
12224	MOL000358	47.938	0	338	83-46-5	338	338	33	肉苁蓉	Roucongrong	Cistanches Herba
12224	MOL000358	47.938	0	308	83-46-5	308	308	25	胖大海	Pangdahai	Sterculiae Lychnophorae Semen
12224	MOL000358	47.938	0	291	83-46-5	291	291	15	木通	Mutong	Caulis Akebiae
12224	MOL000358	47.938	0	328	83-46-5	328	328	5	青果	Qingguo	Canarii Fructus
12224	MOL000358	47.938	0	325	83-46-5	325	325	4	秦皮	Qinpi	Fraxini Cortex
12224	MOL000358	47.938	0	363	83-46-5	363	363	36	蛇床子	Shechuangzi	Cnidii Fructus
12224	MOL000358	47.938	0	372	83-46-5	372	372	34	石榴皮	Shiliupi	Granati Pericarpium
12224	MOL000358	47.938	0	306	83-46-5	306	306	32	女贞子	Nvzhenzi	Fructus Ligustri Lucidi
12224	MOL000358	47.938	0	414	83-46-5	414	414	34	乌梅	Wumei	Mume Fructus
12224	MOL000358	47.938	0	395	83-46-5	395	395	33	天山雪莲	Tianshanxuelian	Saussureae Involucratae Herba
12224	MOL000358	47.938	0	327	83-46-5	327	327	11	青风藤	Qingfengteng	Caulis Sinomenii
12224	MOL000358	47.938	0	326	83-46-5	326	326	5	青黛	Qingdai	Indigo Naturalis
12224	MOL000358	47.938	0	335	83-46-5	335	335	5	拳参	Quanshen	Bistortae Rhizoma
12224	MOL000358	47.938	0	394	83-46-5	394	394	25	天南星	Tiannanxing	Arisaematis Rhizoma
12224	MOL000358	47.938	0	423	83-46-5	423	423	30	西洋参	Xiyangshen	Panacis Quinquefolii Radix
12224	MOL000358	47.938	0	318	83-46-5	318	318	10	牵牛子	Qianniuzi	Semen Pharbitidis
12224	MOL000358	47.938	0	435	83-46-5	435	435	1	香薷	Xiangru	Moslae Herba
12224	MOL000358	47.938	0	347	83-46-5	347	347	5	三七花	Sanqihua	Notoginseng Flos
12224	MOL000358	47.938	0	388	83-46-5	388	388	30	太子参	Taizishen	Pseudostellariae Radix
12224	MOL000358	47.938	0	289	83-46-5	289	289	5	木蝴蝶	Muhudie	Oroxyli Semen
12224	MOL000358	47.938	0	298	83-46-5	298	298	27	南蛇藤果	Nanshetengguo	Celastri Orbiculati Fructus
12224	MOL000358	47.938	0	412	83-46-5	412	412	5	委陵菜	Weilingcai	Potentillae Chinensis Herba
12224	MOL000358	47.938	0	402	83-46-5	402	402	26	葶苈子	Tinglizi	Lepidii Semen Descurainiae Semen
12224	MOL000358	47.938	0	346	83-46-5	346	346	22	三七	Sanqi	Panax Notoginseng (Burk.) F. H. Chen Ex C. Chow
12224	MOL000358	47.938	0	290	83-46-5	290	290	37	木棉花	Mumianhua	Gossampiniflos
12224	MOL000358	47.938	0	409	83-46-5	409	409	6	瓦松	Wasong	Cotyledon Fimbriata Turcz.
12224	MOL000358	47.938	0	381	83-46-5	381	381	5	四季青	Sijiqing	Ilicis Purpureae Folium
12224	MOL000358	47.938	0	436	83-46-5	436	436	17	香橼	Xiangyuan	Citri Fructus
12224	MOL000358	47.938	0	321	83-46-5	321	321	22	茜草	Qiancao	Rubia Cordifolia
12224	MOL000358	47.938	0	378	83-46-5	378	378	25	鼠曲草	Shuqucao	Gnaphalii Affinis Herba
12224	MOL000358	47.938	0	429	83-46-5	429	429	33	仙茅	Xianmao	Curculiginis Rhizome
12224	MOL000358	47.938	0	415	83-46-5	415	415	17	乌药	Wuyao	Linderae Radix
12224	MOL000358	47.938	0	404	83-46-5	404	404	25	土贝母	Tubeimu	Bolbostemae Paniculati Bulbus
12224	MOL000358	47.938	0	418	83-46-5	418	418	16	吴茱萸	Wuzhuyu	Evodiae Fructus
12224	MOL000358	47.938	0	411	83-46-5	411	411	11	威灵仙	Weilingxian	Radix Clematidis
12224	MOL000358	47.938	0	380	83-46-5	380	380	24	水红花子	Shuihonghuazi	Polygoni Orientalis Fructus
12224	MOL000358	47.938	0	354	83-46-5	354	354	33	沙苑子	Shayuanzi	Astragali Cpmplanatisemen
12224	MOL000358	47.938	0	315	83-46-5	315	315	10	千金子	Qianjinzi	Semen Euphorbiae
12224	MOL000358	47.938	0	391	83-46-5	391	391	32	天冬	Tiandong	Asparagi Radix
12224	MOL000358	47.938	0	319	83-46-5	319	319	25	前胡	Qianhu	Peucedani Radix
12224	MOL000358	47.938	0	297	83-46-5	297	297	32	南沙参	Nanshashen	Adenophprae Ae Radix
12224	MOL000358	47.938	0	413	83-46-5	413	413	5	乌敛莓	Wulianmei	Cayratiae Japonicae Herba
12224	MOL000358	47.938	0	407	83-46-5	407	407	33	菟丝子	Tusizi	Cuscutae Semen
12224	MOL000358	47.938	0	304	83-46-5	304	304	24	牛膝	Niuxi	Achyranthis Bidentatae Radix
12224	MOL000358	47.938	0	376	83-46-5	376	376	17	柿蒂	Shidi	Kaki Calyx
12224	MOL000358	47.938	0	424	83-46-5	424	424	12	豨莶草	Xixiancao	Siegesbeckiae Herba
12224	MOL000358	47.938	0	355	83-46-5	355	355	14	砂仁	Sharen	Amomum Aurantiacum H. T. Tsai Et S. W. Zhao
12224	MOL000358	47.938	0	390	83-46-5	390	390	24	桃仁	Taoren	Persicae Semen
12224	MOL000358	47.938	0	345	83-46-5	345	345	24	三棱	Sanleng	Sparganii Rhizoma
12224	MOL000358	47.938	0	312	83-46-5	312	312	22	蒲黄	Puhuang	Pollen Typhae
12224	MOL000358	47.938	0	348	83-46-5	348	348	26	桑白皮	Sangbaipi	Mori Cortex
12224	MOL000358	47.938	0	437	83-46-5	437	437	16	小茴香	Xiaohuixiang	Foeniculi Fructus
12224	MOL000358	47.938	0	406	83-46-5	406	406	36	土荆皮	Tujingpi	Pseudolaricis Cortex
12224	MOL000358	47.938	0	445	83-46-5	445	445	6	玄参	Xuanshen	Figwort Root
12224	MOL000358	47.938	0	498	83-46-5	498	498	26	紫菀	Ziwan	Asteris Radix Et Rhizoma
12224	MOL000358	47.938	0	471	83-46-5	471	471	17	预知子	Yuzhizi	Akebiae Frucyus
12224	MOL000358	47.938	0	453	83-46-5	453	453	5	野菊花	Yejuhua	Chrysanthemi Indici Flos
12224	MOL000358	47.938	0	450	83-46-5	450	450	9	亚麻子	Yamazi	Semen Lini
12224	MOL000358	47.938	0	466	83-46-5	466	466	37	禹州漏芦	Yuzhouloulu	Echinopsis Radix
12224	MOL000358	47.938	0	461	83-46-5	461	461	26	银杏叶	Yinxingye	Ginkgo Folium
12224	MOL000358	47.938	0	469	83-46-5	469	469	24	郁金	Yujin	Curcumae Radix
12224	MOL000358	47.938	0	479	83-46-5	479	479	15	泽漆	Zeqi	Euphorbiae Helioscopiae Herba
12224	MOL000358	47.938	0	495	83-46-5	495	495	25	紫花前胡	Zihuaqianhu	Peucedanidecursivi Radix
12224	MOL000358	47.938	0	492	83-46-5	492	492	20	苎麻根	Zhumagen	Boehmeriae Rhizoma Et Radix
12224	MOL000358	47.938	0	487	83-46-5	487	487	5	肿节风	Zhongjiefeng	Herba Sarcandrae
12224	MOL000358	47.938	0	446	83-46-5	446	446	25	旋覆花	Xuanfuhua	Inulae Flos
12224	MOL000358	47.938	0	478	83-46-5	478	478	24	泽兰	Zelan	Lycopi Herba
12224	MOL000358	47.938	0	448	83-46-5	448	448	5	鸦胆子	Yadanzi	Bruceae Fructus
12224	MOL000358	47.938	0	459	83-46-5	459	459	15	茵陈	Yinchen	Artemisiae Scopariae Herba
12224	MOL000358	47.938	0	499	83-46-5	499	499	1	葛根	Gegen	Radix Puerariae
12224	MOL000358	47.938	0	484	83-46-5	484	484	15	枳椇子	Zhijuzi	Hoveniae Dulcis Semen
12224	MOL000358	47.938	0	443	83-46-5	443	443	33	续断	Xuduan	Dipsaci Radix
12224	MOL000358	47.938	0	449	83-46-5	449	449	3	鸭跖草	Yazhicao	Commelinae Herba
12224	MOL000358	47.938	0	497	83-46-5	497	497	26	紫苏子	Zisuzi	Perillae Fructus
12224	MOL000358	47.938	0	447	83-46-5	447	447	11	寻骨风	Xungufeng	Rhizoma Seu Herba Aristolochiae Mollissimae
12224	MOL000358	47.938	0	477	83-46-5	477	477	25	皂角刺	Zaojiaoci	Gleditsiae Spina
12224	MOL000358	47.938	0	485	83-46-5	485	485	17	枳壳	Zhike	Aurantii Fructus
12224	MOL000358	47.938	0	481	83-46-5	481	481	25	浙贝母	Zhebeimu	Fritillariae Thunbrgii Bulbus
12224	MOL000358	47.938	0	464	83-46-5	464	464	5	余甘子	Yuganzi	Phyllanthi Fructus
12224	MOL000358	47.938	0	475	83-46-5	475	475	37	云芝	Yunzhi	Coriolus
12224	MOL000358	47.938	0	49	83-46-5	49	49	37	布渣叶	Buzhaye	Microctis Folium
12224	MOL000358	47.938	0	137	83-46-5	137	137	16	高良姜	Gaoliangjiang	Alpiniae Officinarum Rhizome
12224	MOL000358	47.938	0	35	83-46-5	35	35	25	半夏	Banxia	Arum Ternatum Thunb.
12224	MOL000358	47.938	0	39	83-46-5	39	39	24	北刘寄奴	Beiliujinu	Siphonostegiae Herba
12224	MOL000358	47.938	0	107	83-46-5	107	107	16	丁香	Dingxiang	Caryophylliflos
12224	MOL000358	47.938	0	23	83-46-5	23	23	5	白头翁	Baitouweng	Pulsatilliae Radix
12224	MOL000358	47.938	0	105	83-46-5	105	105	20	地榆	Diyu	Radix Sanguisorbae
12224	MOL000358	47.938	0	127	83-46-5	127	127	5	凤眼草	Fengyancao	Ailanthi Altissimae Fructus
12224	MOL000358	47.938	0	43	83-46-5	43	43	16	荜澄茄	Bichengqie	Litseae Fructus
12224	MOL000358	47.938	0	81	83-46-5	81	81	4	椿皮	Chunpi	Ailanthi Cortex
12224	MOL000358	47.938	0	19	83-46-5	19	19	25	白前	Baiqian	Cynanchistauntonii Rhizoma Et Radix
12224	MOL000358	47.938	0	145	83-46-5	145	145	33	骨碎补	Gusuibu	Drynariae Rhizoma
12224	MOL000358	47.938	0	57	83-46-5	57	57	20	侧柏叶	Cebaiye	Platycladi Cacumen
12224	MOL000358	47.938	0	25	83-46-5	25	25	4	白鲜皮	Baixianpi	Dictamni Cortex
12224	MOL000358	47.938	0	65	83-46-5	65	65	6	赤芍	Chishao	Radix Paeoniae Rubra
12224	MOL000358	47.938	0	132	83-46-5	132	132	34	覆盆子	Fupenzi	Rubi Fructus
12224	MOL000358	47.938	0	87	83-46-5	87	87	5	大青叶	Daqingye	Isatidis Folium
12224	MOL000358	47.938	0	8	83-46-5	8	8	11	菝葜	Baqia	Smilax China
12224	MOL000358	47.938	0	69	83-46-5	69	69	32	楮实子	Chushiziu	Broussonetiae Fructus
12224	MOL000358	47.938	0	40	83-46-5	40	40	32	北沙参	Beishashen	Glehniae Radix
12224	MOL000358	47.938	0	136	83-46-5	136	136	16	干姜	Ganjiang	Zingiberis Rhizoma
12224	MOL000358	47.938	0	140	83-46-5	140	140	5	功劳木	Gonglaomu	Mahoniae Caulis
12224	MOL000358	47.938	0	89	83-46-5	89	89	5	大血藤	Daxueteng	Sargentodoxae Caulis
12224	MOL000358	47.938	0	21	83-46-5	21	21	31	白芍	Baishao	Paeoniae Radix Alba
12224	MOL000358	47.938	0	31	83-46-5	31	31	5	败酱草	Baijiangcao	Herba Patriniae
12224	MOL000358	47.938	0	80	83-46-5	80	80	5	垂盆草	Chuipencao	Sedi Herba
12224	MOL000358	47.938	0	5	83-46-5	5	5	5	八角莲	Bajiaolian	Dysosmae Verspiellis Rhixoma Et Radix
12224	MOL000358	47.938	0	73	83-46-5	73	73	15	川木通	Chuanmutong	Clematidis Armandii Caulis
12224	MOL000358	47.938	0	70	83-46-5	70	70	25	川贝母	Chuanbeimu	Fritiliariae Irrhosae Bulbus
12224	MOL000358	47.938	0	111	83-46-5	111	111	37	冬葵果	Dongkuiguo	Malvae Fructus
12224	MOL000358	47.938	0	17	83-46-5	17	17	5	白毛夏枯草	Baimaoxiakucao	Ajugae Decumbentis Herba
12224	MOL000358	47.938	0	108	83-46-5	108	108	33	冬虫夏草	Dongchongxiacao	Corayceps
12224	MOL000358	47.938	0	141	83-46-5	141	141	28	钩藤	Gouteng	Uncariae Ramulus Cumuncis
12224	MOL000358	47.938	0	123	83-46-5	123	123	12	防己	Fangji	Stephaniae Tetrandrae Radix
12224	MOL000358	47.938	0	95	83-46-5	95	95	31	当归	Danggui	Angelicae Sinensis Radix
12224	MOL000358	47.938	0	29	83-46-5	29	29	32	百合	Baihe	Lilii Bulbus
12224	MOL000358	47.938	0	90	83-46-5	90	90	30	大枣	Dazao	Jujubae Fructus
12224	MOL000358	47.938	0	100	83-46-5	100	100	15	地耳草	Diercao	Hyperici Japonici Herber
12224	MOL000358	47.938	0	142	83-46-5	142	142	7	枸骨叶	Gouguye	Folium Ilicis Cornutae
12224	MOL000358	47.938	0	10	83-46-5	10	10	25	白附子	Baifuzi	Typhonii Rhizoma
12224	MOL000358	47.938	0	2	83-46-5	2	2	23	艾叶	Aiye	Folium Artemisiae Argyi
12224	MOL000358	47.938	0	36	83-46-5	36	36	5	半枝莲	Banzhilian	Scutellariae Barbatae Herba
12224	MOL000358	47.938	0	130	83-46-5	130	130	2	浮萍	Fuping	Spirodelae Herba
12224	MOL000358	47.938	0	13	83-46-5	13	13	5	白花蛇舌草	Baihuasheshecao	Hedyotis Diffusae Herba
12224	MOL000358	47.938	0	143	83-46-5	143	143	32	枸杞子	Gouqizi	Lycii Fructus
12224	MOL000358	47.938	0	85	83-46-5	85	85	8	大黄	Dahuang	Radix Rhei Et Rhizome
12224	MOL000358	47.938	0	53	83-46-5	53	53	33	草苁蓉	Caocongrong	Boschniakia Rossica Herba
12224	MOL000358	47.938	0	75	83-46-5	75	75	5	川射干	Chuanshegan	Iridis Tectori Rhizoma
12224	MOL000358	47.938	0	74	83-46-5	74	74	24	川牛膝	Chuanniuxi	Cyathulae Radix
12224	MOL000358	47.938	0	6	83-46-5	6	6	8	巴豆	Badou	Crotonis Fructus
12224	MOL000358	47.938	0	33	83-46-5	33	33	5	板蓝根	Banlangen	Isatdis Radix
12224	MOL000358	47.938	0	7	83-46-5	7	7	33	巴戟天	Bajitian	Morindae Officinalis Radix
12224	MOL000358	47.938	0	126	83-46-5	126	126	11	凤仙透骨草	Fengxiantougucao	Impatiens Balsamina
12224	MOL000358	47.938	0	11	83-46-5	11	11	26	白果	Baiguo	Ginkgo Semen
12224	MOL000358	47.938	0	28	83-46-5	28	28	26	百部	Baibu	Stemonae Radix
12224	MOL000358	47.938	0	114	83-46-5	114	114	33	杜仲	Duzhong	Eucommiae Cortex
12224	MOL000358	47.938	0	121	83-46-5	121	121	5	翻白草	Fanbaicao	Potentillae Discoloris Herba
12224	MOL000358	47.938	0	15	83-46-5	15	15	5	白蔹	Bailian	Ampelopsis Japonica
12224	MOL000358	47.938	0	113	83-46-5	113	113	11	独活	Duhuo	Radix Angelicae Biseratae
12224	MOL000358	47.938	0	18	83-46-5	18	18	20	白茅根	Baimaogen	Imperatae Rhizoma
12224	MOL000358	47.938	0	24	83-46-5	24	24	7	白薇	Baiwei	Radix Cynanchi
12224	MOL000358	47.938	0	103	83-46-5	103	103	7	地骨皮	Digupi	Lycii Cortex
12224	MOL000358	47.938	0	199	83-46-5	199	199	17	降香	Jiangxiang	Dalbergiae Odoriferae Lignum
12224	MOL000358	47.938	0	196	83-46-5	196	196	24	急性子	Jixingzi	Impatientis Semen
12224	MOL000358	47.938	0	249	83-46-5	249	249	24	凌霄花	Lingxiaohua	Campsis Flos
12224	MOL000358	47.938	0	189	83-46-5	189	189	25	黄药子	Huangyaozi	Dioscoreaebulbiferae
12224	MOL000358	47.938	0	214	83-46-5	214	214	22	景天三七	Jintiansanqi	Sedum Aizoon L.
12224	MOL000358	47.938	0	268	83-46-5	268	268	5	马齿苋	Machixian	Portulacae Herba
12224	MOL000358	47.938	0	172	83-46-5	172	172	7	胡黄连	Huhuanglian	Picrorhizae Rhizoma
12224	MOL000358	47.938	0	237	83-46-5	237	237	11	雷公藤	Leigongteng	Tripterygii Radix
12224	MOL000358	47.938	0	202	83-46-5	202	202	25	金沸草	Jinfeicao	Inulae Herba
12224	MOL000358	47.938	0	229	83-46-5	229	229	19	苦楝子	Kulianzi	Meliae Azedarach Fructus
12224	MOL000358	47.938	0	277	83-46-5	277	277	24	没药	Moyao	Myrrha
12224	MOL000358	47.938	0	248	83-46-5	248	248	30	灵芝	Lingzhi	Ganoderma
12224	MOL000358	47.938	0	193	83-46-5	193	193	18	鸡屎藤	Jishiteng	Paederiae Scandentis Herba
12224	MOL000358	47.938	0	260	83-46-5	260	260	25	罗汉果	Luohanguo	Momordicae Fructus
12224	MOL000358	47.938	0	177	83-46-5	177	177	15	虎杖	Huzhang	Polygoni Cuspidati Rhizoma Et Radix
12224	MOL000358	47.938	0	240	83-46-5	240	240	15	连钱草	Lianqiancao	Glechomae Herba
12224	MOL000358	47.938	0	257	83-46-5	257	257	11	鹿衔草	Luxiancao	Herba Pyrolae
12224	MOL000358	47.938	0	169	83-46-5	169	169	30	红芪	Hongqi	Hedysari Radix
12224	MOL000358	47.938	0	258	83-46-5	258	258	11	路路通	Lulutong	Fructuslipuidambaris
12224	MOL000358	47.938	0	278	83-46-5	278	278	17	玫瑰花	Meiguihua	Rose Rugosae Flos
12224	MOL000358	47.938	0	178	83-46-5	178	178	16	花椒	Huajiao	Zanthoxyli Pericarpium
12224	MOL000358	47.938	0	207	83-46-5	207	207	5	金银花	Jinyinhua	Lonicerae Japonicae Flos
12224	MOL000358	47.938	0	236	83-46-5	236	236	5	了哥王根	Liaogewanggen	Wikstroemiae Indicae Rasix
12224	MOL000358	47.938	0	164	83-46-5	164	164	32	黑豆	Heidou	Sojae Semen Nigrum
12224	MOL000358	47.938	0	254	83-46-5	254	254	5	漏芦	Loulu	Rhapontici Radix
12224	MOL000358	47.938	0	153	83-46-5	153	153	24	鬼箭羽	Guijianyu	Euonymi Alati Ramulus
12224	MOL000358	47.938	0	204	83-46-5	204	204	5	金莲花	Jinlianhua	Trollius Chinensis
12224	MOL000358	47.938	0	220	83-46-5	220	220	17	橘红	Juhong	Citri Exocarpium Rubrum
12224	MOL000358	47.938	0	247	83-46-5	247	247	5	蓼大青叶	Liaodaqingye	Polygoni Tinctorii Foliu
12224	MOL000358	47.938	0	241	83-46-5	241	241	5	连翘	Lianqiao	Forsythiae Fructus
12224	MOL000358	47.938	0	245	83-46-5	245	245	11	两面针	Liangmianzhen	Zanthoxylum Nitidum
12224	MOL000358	47.938	0	271	83-46-5	271	271	4	马尾莲	Maweilian	Thalictri Glandulosissimi Et
12224	MOL000358	47.938	0	218	83-46-5	218	218	37	菊苣	Juju	Cichorii Radix
12224	MOL000358	47.938	0	188	83-46-5	188	188	4	黄芩	Huangqin	Scutellariae Radix
12224	MOL000358	47.938	0	228	83-46-5	228	228	19	苦楝皮	Kulianpi	Meliae Cortex
12224	MOL000358	47.938	0	206	83-46-5	206	206	5	金荞麦	Jinqiaomai	Rhizoma Fagopyri Cymosi
12224	MOL000358	47.938	0	273	83-46-5	273	273	26	满山红	Manshanhong	Rhododendri Daurici Folium
12224	MOL000358	47.938	0	157	83-46-5	157	157	15	海金沙	Haijinsha	Lygodii Spora
12224	MOL000358	47.938	0	194	83-46-5	194	194	24	鸡血藤	Jixueteng	Spatholobus Suberectus Dunn
12224	MOL000358	47.938	0	184	83-46-5	184	184	4	黄柏	Huangbo	Phellodendri Chinrnsis Cortex
12224	MOL000358	47.938	0	276	83-46-5	276	276	5	猫爪草	Maozhaocao	Ranunculi Ternati Radix
12224	MOL000358	47.938	0	239	83-46-5	239	239	17	荔枝核	Lizhihe	Litchi Semen
12224	MOL000358	47.938	0	182	83-46-5	182	182	20	槐花	Huaihua	Sophora Japonica L.
12224	MOL000358	47.938	0	269	83-46-5	269	269	26	马兜铃	Madouling	Aristolochiae Fructus
12224	MOL000358	47.938	0	179	83-46-5	179	179	21	花生衣	Huashengyi	Peanut Skin
12224	MOL000358	47.938	0	267	83-46-5	267	267	5	马勃	Mabo	Lasiosphaera Seu Calvatia
12224	MOL000358	47.938	0	227	83-46-5	227	227	3	苦丁茶	Kudingcha	Ilicis Cornutae Folium Immayuri
12224	MOL000358	47.938	0	272	83-46-5	272	272	18	麦芽	Maiya	Hordei Fructus Germinatus
12224	MOL000358	47.938	0	152	83-46-5	152	152	24	广枣	Guangzao	Choerospondiatis Fructus
12224	MOL000358	47.938	0	167	83-46-5	167	167	30	红参	Hongshen	Ginsen Radix Et Rhizoma Rubra
12224	MOL000358	47.938	0	215	83-46-5	215	215	33	韭菜子	Jiucaizi	Allii Tuberosi Semen
12224	MOL000358	47.938	0	231	83-46-5	231	231	26	款冬花	Kuandonghua	Farfarae Flos
12224	MOL000358	47.938	0	191	83-46-5	191	191	15	鸡骨草	Jigucao	Abri Herba
12224	MOL000358	47.938	0	174	83-46-5	174	174	33	胡芦巴	Huluba	Trigonellae Semen
12224	MOL000358	47.938	0	280	83-46-5	280	280	5	猕猴桃根	Mihoutaogen	Actinidia Chinensis Planch
12224	MOL000358	47.938	0	181	83-46-5	181	181	17	化橘红	Huajuhong	Citri Grandis Exocarpium
12224	MOL000358	47.938	0	266	83-46-5	266	266	24	马鞭草	Mabiancao	Verbenae Herb
12224	MOL000358	47.938	0	155	83-46-5	155	155	1	桂枝	Guizhi	Cinnamomi Ramulus
12224	MOL000358	47.938	0	263	83-46-5	263	263	5	葎草	Lvcao	Humulus Scandens (Lour.) Merr.
12224	MOL000358	47.938	0	208	83-46-5	208	208	34	金樱子	Jinyingzi	Rosae Laevigatae Fructus
12224	MOL000358	47.938	0	148	83-46-5	148	148	4	关黄柏	Guanhuangbo	Phellodendri Amurensis Cortex
12224	MOL000358	47.938	0	168	83-46-5	168	168	24	红花	Honghua	Carthami Flos
12224	MOL000358	47.938	0	265	83-46-5	265	265	34	麻黄根	Mahuanggen	Ephedrae Radix Et Rhizoma
12224	MOL000358	47.938	0	210	83-46-5	210	210	5	锦灯笼	Jindenglong	Calyx Seu Fructus Physalis
12224	MOL000358	47.938	0	175	83-46-5	175	175	13	槲寄生	Hujisheng	Viscum Angulatum Heyne
12224	MOL000358	47.938	0	185	83-46-5	185	185	32	黄精	Huangjing	Polygonati Rhizoma
12265	MOL000359	47.256	0	405	83-46-5	405	405	5	土茯苓	Tufuling	Smilacis Glabrae Rhixoma
12265	MOL000359	47.256	0	405	149-91-7	405	405	5	土茯苓	Tufuling	Smilacis Glabrae Rhixoma
12265	MOL000359	47.256	0	405	474-58-8	405	405	5	土茯苓	Tufuling	Smilacis Glabrae Rhixoma
12265	MOL000359	47.256	0	405	915-05-9	405	405	5	土茯苓	Tufuling	Smilacis Glabrae Rhixoma
12265	MOL000359	47.256	0	405	5779-62-4	405	405	5	土茯苓	Tufuling	Smilacis Glabrae Rhixoma
12265	MOL000359	47.256	0	405	64997-52-0	405	405	5	土茯苓	Tufuling	Smilacis Glabrae Rhixoma
12265	MOL000359	47.256	0	378	83-46-5	378	378	25	鼠曲草	Shuqucao	Gnaphalii Affinis Herba
12265	MOL000359	47.256	0	378	149-91-7	378	378	25	鼠曲草	Shuqucao	Gnaphalii Affinis Herba
12265	MOL000359	47.256	0	378	474-58-8	378	378	25	鼠曲草	Shuqucao	Gnaphalii Affinis Herba
12265	MOL000359	47.256	0	378	915-05-9	378	378	25	鼠曲草	Shuqucao	Gnaphalii Affinis Herba
12265	MOL000359	47.256	0	378	5779-62-4	378	378	25	鼠曲草	Shuqucao	Gnaphalii Affinis Herba
12265	MOL000359	47.256	0	378	64997-52-0	378	378	25	鼠曲草	Shuqucao	Gnaphalii Affinis Herba
12265	MOL000359	47.256	0	396	83-46-5	396	396	11	天仙藤	Tianxianteng	Caulis Aristolochiae
12265	MOL000359	47.256	0	396	149-91-7	396	396	11	天仙藤	Tianxianteng	Caulis Aristolochiae
12265	MOL000359	47.256	0	396	474-58-8	396	396	11	天仙藤	Tianxianteng	Caulis Aristolochiae
12265	MOL000359	47.256	0	396	915-05-9	396	396	11	天仙藤	Tianxianteng	Caulis Aristolochiae
12265	MOL000359	47.256	0	396	5779-62-4	396	396	11	天仙藤	Tianxianteng	Caulis Aristolochiae
12265	MOL000359	47.256	0	396	64997-52-0	396	396	11	天仙藤	Tianxianteng	Caulis Aristolochiae
12265	MOL000359	47.256	0	324	83-46-5	324	324	12	秦艽	Qinjia	Gentiana Macrophylla Pall
12265	MOL000359	47.256	0	324	149-91-7	324	324	12	秦艽	Qinjia	Gentiana Macrophylla Pall
12265	MOL000359	47.256	0	324	474-58-8	324	324	12	秦艽	Qinjia	Gentiana Macrophylla Pall
12265	MOL000359	47.256	0	324	915-05-9	324	324	12	秦艽	Qinjia	Gentiana Macrophylla Pall
12265	MOL000359	47.256	0	324	5779-62-4	324	324	12	秦艽	Qinjia	Gentiana Macrophylla Pall
12265	MOL000359	47.256	0	324	64997-52-0	324	324	12	秦艽	Qinjia	Gentiana Macrophylla Pall
12265	MOL000359	47.256	0	342	83-46-5	342	342	2	蕤仁	Ruiren	Prinsepiae Nux
12265	MOL000359	47.256	0	342	149-91-7	342	342	2	蕤仁	Ruiren	Prinsepiae Nux
12265	MOL000359	47.256	0	342	474-58-8	342	342	2	蕤仁	Ruiren	Prinsepiae Nux
12265	MOL000359	47.256	0	342	915-05-9	342	342	2	蕤仁	Ruiren	Prinsepiae Nux
12265	MOL000359	47.256	0	342	5779-62-4	342	342	2	蕤仁	Ruiren	Prinsepiae Nux
12265	MOL000359	47.256	0	342	64997-52-0	342	342	2	蕤仁	Ruiren	Prinsepiae Nux
12265	MOL000359	47.256	0	332	83-46-5	332	332	15	青叶胆	Qingyedan	Swertiae Mileensis Herba
12265	MOL000359	47.256	0	332	149-91-7	332	332	15	青叶胆	Qingyedan	Swertiae Mileensis Herba
12265	MOL000359	47.256	0	332	474-58-8	332	332	15	青叶胆	Qingyedan	Swertiae Mileensis Herba
12265	MOL000359	47.256	0	332	915-05-9	332	332	15	青叶胆	Qingyedan	Swertiae Mileensis Herba
12265	MOL000359	47.256	0	332	5779-62-4	332	332	15	青叶胆	Qingyedan	Swertiae Mileensis Herba
12265	MOL000359	47.256	0	332	64997-52-0	332	332	15	青叶胆	Qingyedan	Swertiae Mileensis Herba
12265	MOL000359	47.256	0	349	83-46-5	349	349	13	桑寄生	Sangjisheng	Herba Taxilli
12265	MOL000359	47.256	0	349	149-91-7	349	349	13	桑寄生	Sangjisheng	Herba Taxilli
12265	MOL000359	47.256	0	349	474-58-8	349	349	13	桑寄生	Sangjisheng	Herba Taxilli
12265	MOL000359	47.256	0	349	915-05-9	349	349	13	桑寄生	Sangjisheng	Herba Taxilli
12265	MOL000359	47.256	0	349	5779-62-4	349	349	13	桑寄生	Sangjisheng	Herba Taxilli
12265	MOL000359	47.256	0	349	64997-52-0	349	349	13	桑寄生	Sangjisheng	Herba Taxilli
12265	MOL000359	47.256	0	401	83-46-5	401	401	11	铁线透骨草	Tiexiantougucao	Herba Clematidis Aethusaefoliae
12265	MOL000359	47.256	0	401	149-91-7	401	401	11	铁线透骨草	Tiexiantougucao	Herba Clematidis Aethusaefoliae
12265	MOL000359	47.256	0	401	474-58-8	401	401	11	铁线透骨草	Tiexiantougucao	Herba Clematidis Aethusaefoliae
12265	MOL000359	47.256	0	401	915-05-9	401	401	11	铁线透骨草	Tiexiantougucao	Herba Clematidis Aethusaefoliae
12265	MOL000359	47.256	0	401	5779-62-4	401	401	11	铁线透骨草	Tiexiantougucao	Herba Clematidis Aethusaefoliae
12265	MOL000359	47.256	0	401	64997-52-0	401	401	11	铁线透骨草	Tiexiantougucao	Herba Clematidis Aethusaefoliae
12265	MOL000359	47.256	0	360	83-46-5	360	360	24	山楂叶	Shanzhaye	Crataegi Folium
12265	MOL000359	47.256	0	360	149-91-7	360	360	24	山楂叶	Shanzhaye	Crataegi Folium
12265	MOL000359	47.256	0	360	474-58-8	360	360	24	山楂叶	Shanzhaye	Crataegi Folium
12265	MOL000359	47.256	0	360	915-05-9	360	360	24	山楂叶	Shanzhaye	Crataegi Folium
12265	MOL000359	47.256	0	360	5779-62-4	360	360	24	山楂叶	Shanzhaye	Crataegi Folium
12265	MOL000359	47.256	0	360	64997-52-0	360	360	24	山楂叶	Shanzhaye	Crataegi Folium
12265	MOL000359	47.256	0	329	83-46-5	329	329	7	青蒿	Qinghao	Artemisia Annua L.
12265	MOL000359	47.256	0	329	149-91-7	329	329	7	青蒿	Qinghao	Artemisia Annua L.
12265	MOL000359	47.256	0	329	474-58-8	329	329	7	青蒿	Qinghao	Artemisia Annua L.
12265	MOL000359	47.256	0	329	915-05-9	329	329	7	青蒿	Qinghao	Artemisia Annua L.
12265	MOL000359	47.256	0	329	5779-62-4	329	329	7	青蒿	Qinghao	Artemisia Annua L.
12265	MOL000359	47.256	0	329	64997-52-0	329	329	7	青蒿	Qinghao	Artemisia Annua L.
12265	MOL000359	47.256	0	403	83-46-5	403	403	15	通草	Tongcao	Tetrapanacis Medulla
12265	MOL000359	47.256	0	403	149-91-7	403	403	15	通草	Tongcao	Tetrapanacis Medulla
12265	MOL000359	47.256	0	403	474-58-8	403	403	15	通草	Tongcao	Tetrapanacis Medulla
12265	MOL000359	47.256	0	403	915-05-9	403	403	15	通草	Tongcao	Tetrapanacis Medulla
12265	MOL000359	47.256	0	403	5779-62-4	403	403	15	通草	Tongcao	Tetrapanacis Medulla
12265	MOL000359	47.256	0	403	64997-52-0	403	403	15	通草	Tongcao	Tetrapanacis Medulla
12265	MOL000359	47.256	0	387	83-46-5	387	387	17	娑罗子	Suoluozi	Semen Aesculi
12265	MOL000359	47.256	0	387	149-91-7	387	387	17	娑罗子	Suoluozi	Semen Aesculi
12265	MOL000359	47.256	0	387	474-58-8	387	387	17	娑罗子	Suoluozi	Semen Aesculi
12265	MOL000359	47.256	0	387	915-05-9	387	387	17	娑罗子	Suoluozi	Semen Aesculi
12265	MOL000359	47.256	0	387	5779-62-4	387	387	17	娑罗子	Suoluozi	Semen Aesculi
12265	MOL000359	47.256	0	387	64997-52-0	387	387	17	娑罗子	Suoluozi	Semen Aesculi
12265	MOL000359	47.256	0	409	83-46-5	409	409	6	瓦松	Wasong	Cotyledon Fimbriata Turcz.
12265	MOL000359	47.256	0	409	149-91-7	409	409	6	瓦松	Wasong	Cotyledon Fimbriata Turcz.
12265	MOL000359	47.256	0	409	474-58-8	409	409	6	瓦松	Wasong	Cotyledon Fimbriata Turcz.
12265	MOL000359	47.256	0	409	915-05-9	409	409	6	瓦松	Wasong	Cotyledon Fimbriata Turcz.
12265	MOL000359	47.256	0	409	5779-62-4	409	409	6	瓦松	Wasong	Cotyledon Fimbriata Turcz.
12265	MOL000359	47.256	0	409	64997-52-0	409	409	6	瓦松	Wasong	Cotyledon Fimbriata Turcz.
12265	MOL000359	47.256	0	377	83-46-5	377	377	31	熟地黄	Shudihuang	Rehmanniae Radix Praeparata
12265	MOL000359	47.256	0	377	149-91-7	377	377	31	熟地黄	Shudihuang	Rehmanniae Radix Praeparata
12265	MOL000359	47.256	0	377	474-58-8	377	377	31	熟地黄	Shudihuang	Rehmanniae Radix Praeparata
12265	MOL000359	47.256	0	377	915-05-9	377	377	31	熟地黄	Shudihuang	Rehmanniae Radix Praeparata
12265	MOL000359	47.256	0	377	5779-62-4	377	377	31	熟地黄	Shudihuang	Rehmanniae Radix Praeparata
12265	MOL000359	47.256	0	377	64997-52-0	377	377	31	熟地黄	Shudihuang	Rehmanniae Radix Praeparata
12265	MOL000359	47.256	0	404	83-46-5	404	404	25	土贝母	Tubeimu	Bolbostemae Paniculati Bulbus
12265	MOL000359	47.256	0	404	149-91-7	404	404	25	土贝母	Tubeimu	Bolbostemae Paniculati Bulbus
12265	MOL000359	47.256	0	404	474-58-8	404	404	25	土贝母	Tubeimu	Bolbostemae Paniculati Bulbus
12265	MOL000359	47.256	0	404	915-05-9	404	404	25	土贝母	Tubeimu	Bolbostemae Paniculati Bulbus
12265	MOL000359	47.256	0	404	5779-62-4	404	404	25	土贝母	Tubeimu	Bolbostemae Paniculati Bulbus
12265	MOL000359	47.256	0	404	64997-52-0	404	404	25	土贝母	Tubeimu	Bolbostemae Paniculati Bulbus
12265	MOL000359	47.256	0	361	83-46-5	361	361	34	山茱萸	Shanzhuyu	Cornus Officinalis Sieb. Et Zucc.
12265	MOL000359	47.256	0	361	149-91-7	361	361	34	山茱萸	Shanzhuyu	Cornus Officinalis Sieb. Et Zucc.
12265	MOL000359	47.256	0	361	474-58-8	361	361	34	山茱萸	Shanzhuyu	Cornus Officinalis Sieb. Et Zucc.
12265	MOL000359	47.256	0	361	915-05-9	361	361	34	山茱萸	Shanzhuyu	Cornus Officinalis Sieb. Et Zucc.
12265	MOL000359	47.256	0	361	5779-62-4	361	361	34	山茱萸	Shanzhuyu	Cornus Officinalis Sieb. Et Zucc.
12265	MOL000359	47.256	0	361	64997-52-0	361	361	34	山茱萸	Shanzhuyu	Cornus Officinalis Sieb. Et Zucc.
12265	MOL000359	47.256	0	318	83-46-5	318	318	10	牵牛子	Qianniuzi	Semen Pharbitidis
12265	MOL000359	47.256	0	318	149-91-7	318	318	10	牵牛子	Qianniuzi	Semen Pharbitidis
12265	MOL000359	47.256	0	318	474-58-8	318	318	10	牵牛子	Qianniuzi	Semen Pharbitidis
12265	MOL000359	47.256	0	318	915-05-9	318	318	10	牵牛子	Qianniuzi	Semen Pharbitidis
12265	MOL000359	47.256	0	318	5779-62-4	318	318	10	牵牛子	Qianniuzi	Semen Pharbitidis
12265	MOL000359	47.256	0	318	64997-52-0	318	318	10	牵牛子	Qianniuzi	Semen Pharbitidis
12265	MOL000359	47.256	0	366	83-46-5	366	366	2	升麻	Shengma	Cimicifugae Rhizoma
12265	MOL000359	47.256	0	366	149-91-7	366	366	2	升麻	Shengma	Cimicifugae Rhizoma
12265	MOL000359	47.256	0	366	474-58-8	366	366	2	升麻	Shengma	Cimicifugae Rhizoma
12265	MOL000359	47.256	0	366	915-05-9	366	366	2	升麻	Shengma	Cimicifugae Rhizoma
12265	MOL000359	47.256	0	366	5779-62-4	366	366	2	升麻	Shengma	Cimicifugae Rhizoma
12265	MOL000359	47.256	0	366	64997-52-0	366	366	2	升麻	Shengma	Cimicifugae Rhizoma
12265	MOL000359	47.256	0	353	83-46-5	353	353	25	沙棘	Shaji	Hippophae Fructus
12265	MOL000359	47.256	0	353	149-91-7	353	353	25	沙棘	Shaji	Hippophae Fructus
12265	MOL000359	47.256	0	353	474-58-8	353	353	25	沙棘	Shaji	Hippophae Fructus
12265	MOL000359	47.256	0	353	915-05-9	353	353	25	沙棘	Shaji	Hippophae Fructus
12265	MOL000359	47.256	0	353	5779-62-4	353	353	25	沙棘	Shaji	Hippophae Fructus
12265	MOL000359	47.256	0	353	64997-52-0	353	353	25	沙棘	Shaji	Hippophae Fructus
12265	MOL000359	47.256	0	365	83-46-5	365	365	11	伸筋草	Shenjincao	Rhizome Of Whiteback Greenbrier
12265	MOL000359	47.256	0	365	149-91-7	365	365	11	伸筋草	Shenjincao	Rhizome Of Whiteback Greenbrier
12265	MOL000359	47.256	0	365	474-58-8	365	365	11	伸筋草	Shenjincao	Rhizome Of Whiteback Greenbrier
12265	MOL000359	47.256	0	365	915-05-9	365	365	11	伸筋草	Shenjincao	Rhizome Of Whiteback Greenbrier
12265	MOL000359	47.256	0	365	5779-62-4	365	365	11	伸筋草	Shenjincao	Rhizome Of Whiteback Greenbrier
12265	MOL000359	47.256	0	365	64997-52-0	365	365	11	伸筋草	Shenjincao	Rhizome Of Whiteback Greenbrier
12265	MOL000359	47.256	0	322	83-46-5	322	322	1	羌活	Qianghuo	Notopterygii Rhizoma Et Radix
12265	MOL000359	47.256	0	322	149-91-7	322	322	1	羌活	Qianghuo	Notopterygii Rhizoma Et Radix
12265	MOL000359	47.256	0	322	474-58-8	322	322	1	羌活	Qianghuo	Notopterygii Rhizoma Et Radix
12265	MOL000359	47.256	0	322	915-05-9	322	322	1	羌活	Qianghuo	Notopterygii Rhizoma Et Radix
12265	MOL000359	47.256	0	322	5779-62-4	322	322	1	羌活	Qianghuo	Notopterygii Rhizoma Et Radix
12265	MOL000359	47.256	0	322	64997-52-0	322	322	1	羌活	Qianghuo	Notopterygii Rhizoma Et Radix
12265	MOL000359	47.256	0	391	83-46-5	391	391	32	天冬	Tiandong	Asparagi Radix
12265	MOL000359	47.256	0	391	149-91-7	391	391	32	天冬	Tiandong	Asparagi Radix
12265	MOL000359	47.256	0	391	474-58-8	391	391	32	天冬	Tiandong	Asparagi Radix
12265	MOL000359	47.256	0	391	915-05-9	391	391	32	天冬	Tiandong	Asparagi Radix
12265	MOL000359	47.256	0	391	5779-62-4	391	391	32	天冬	Tiandong	Asparagi Radix
12265	MOL000359	47.256	0	391	64997-52-0	391	391	32	天冬	Tiandong	Asparagi Radix
12265	MOL000359	47.256	0	337	83-46-5	337	337	30	人参叶	Renshenye	Ginseng Folium
12265	MOL000359	47.256	0	337	149-91-7	337	337	30	人参叶	Renshenye	Ginseng Folium
12265	MOL000359	47.256	0	337	474-58-8	337	337	30	人参叶	Renshenye	Ginseng Folium
12265	MOL000359	47.256	0	337	915-05-9	337	337	30	人参叶	Renshenye	Ginseng Folium
12265	MOL000359	47.256	0	337	5779-62-4	337	337	30	人参叶	Renshenye	Ginseng Folium
12265	MOL000359	47.256	0	337	64997-52-0	337	337	30	人参叶	Renshenye	Ginseng Folium
12265	MOL000359	47.256	0	319	83-46-5	319	319	25	前胡	Qianhu	Peucedani Radix
12265	MOL000359	47.256	0	319	149-91-7	319	319	25	前胡	Qianhu	Peucedani Radix
12265	MOL000359	47.256	0	319	474-58-8	319	319	25	前胡	Qianhu	Peucedani Radix
12265	MOL000359	47.256	0	319	915-05-9	319	319	25	前胡	Qianhu	Peucedani Radix
12265	MOL000359	47.256	0	319	5779-62-4	319	319	25	前胡	Qianhu	Peucedani Radix
12265	MOL000359	47.256	0	319	64997-52-0	319	319	25	前胡	Qianhu	Peucedani Radix
12265	MOL000359	47.256	0	382	83-46-5	382	382	21	松花粉	Songhuafen	Pine Pollen
12265	MOL000359	47.256	0	382	149-91-7	382	382	21	松花粉	Songhuafen	Pine Pollen
12265	MOL000359	47.256	0	382	474-58-8	382	382	21	松花粉	Songhuafen	Pine Pollen
12265	MOL000359	47.256	0	382	915-05-9	382	382	21	松花粉	Songhuafen	Pine Pollen
12265	MOL000359	47.256	0	382	5779-62-4	382	382	21	松花粉	Songhuafen	Pine Pollen
12265	MOL000359	47.256	0	382	64997-52-0	382	382	21	松花粉	Songhuafen	Pine Pollen
12265	MOL000359	47.256	0	394	83-46-5	394	394	25	天南星	Tiannanxing	Arisaematis Rhizoma
12265	MOL000359	47.256	0	394	149-91-7	394	394	25	天南星	Tiannanxing	Arisaematis Rhizoma
12265	MOL000359	47.256	0	394	474-58-8	394	394	25	天南星	Tiannanxing	Arisaematis Rhizoma
12265	MOL000359	47.256	0	394	915-05-9	394	394	25	天南星	Tiannanxing	Arisaematis Rhizoma
12265	MOL000359	47.256	0	394	5779-62-4	394	394	25	天南星	Tiannanxing	Arisaematis Rhizoma
12265	MOL000359	47.256	0	394	64997-52-0	394	394	25	天南星	Tiannanxing	Arisaematis Rhizoma
12265	MOL000359	47.256	0	321	83-46-5	321	321	22	茜草	Qiancao	Rubia Cordifolia
12265	MOL000359	47.256	0	321	149-91-7	321	321	22	茜草	Qiancao	Rubia Cordifolia
12265	MOL000359	47.256	0	321	474-58-8	321	321	22	茜草	Qiancao	Rubia Cordifolia
12265	MOL000359	47.256	0	321	915-05-9	321	321	22	茜草	Qiancao	Rubia Cordifolia
12265	MOL000359	47.256	0	321	5779-62-4	321	321	22	茜草	Qiancao	Rubia Cordifolia
12265	MOL000359	47.256	0	321	64997-52-0	321	321	22	茜草	Qiancao	Rubia Cordifolia
12265	MOL000359	47.256	0	373	83-46-5	373	373	5	石上柏	Shishangbai	Selaginella Doederleinii Hieron
12265	MOL000359	47.256	0	373	149-91-7	373	373	5	石上柏	Shishangbai	Selaginella Doederleinii Hieron
12265	MOL000359	47.256	0	373	474-58-8	373	373	5	石上柏	Shishangbai	Selaginella Doederleinii Hieron
12265	MOL000359	47.256	0	373	915-05-9	373	373	5	石上柏	Shishangbai	Selaginella Doederleinii Hieron
12265	MOL000359	47.256	0	373	5779-62-4	373	373	5	石上柏	Shishangbai	Selaginella Doederleinii Hieron
12265	MOL000359	47.256	0	373	64997-52-0	373	373	5	石上柏	Shishangbai	Selaginella Doederleinii Hieron
12265	MOL000359	47.256	0	421	83-46-5	421	421	1	西河柳	Xiheliu	Tamaricis Cacumen
12265	MOL000359	47.256	0	421	149-91-7	421	421	1	西河柳	Xiheliu	Tamaricis Cacumen
12265	MOL000359	47.256	0	421	474-58-8	421	421	1	西河柳	Xiheliu	Tamaricis Cacumen
12265	MOL000359	47.256	0	421	915-05-9	421	421	1	西河柳	Xiheliu	Tamaricis Cacumen
12265	MOL000359	47.256	0	421	5779-62-4	421	421	1	西河柳	Xiheliu	Tamaricis Cacumen
12265	MOL000359	47.256	0	421	64997-52-0	421	421	1	西河柳	Xiheliu	Tamaricis Cacumen
12265	MOL000359	47.256	0	418	83-46-5	418	418	16	吴茱萸	Wuzhuyu	Evodiae Fructus
12265	MOL000359	47.256	0	418	149-91-7	418	418	16	吴茱萸	Wuzhuyu	Evodiae Fructus
12265	MOL000359	47.256	0	418	474-58-8	418	418	16	吴茱萸	Wuzhuyu	Evodiae Fructus
12265	MOL000359	47.256	0	418	915-05-9	418	418	16	吴茱萸	Wuzhuyu	Evodiae Fructus
12265	MOL000359	47.256	0	418	5779-62-4	418	418	16	吴茱萸	Wuzhuyu	Evodiae Fructus
12265	MOL000359	47.256	0	418	64997-52-0	418	418	16	吴茱萸	Wuzhuyu	Evodiae Fructus
12265	MOL000359	47.256	0	308	83-46-5	308	308	25	胖大海	Pangdahai	Sterculiae Lychnophorae Semen
12265	MOL000359	47.256	0	308	149-91-7	308	308	25	胖大海	Pangdahai	Sterculiae Lychnophorae Semen
12265	MOL000359	47.256	0	308	474-58-8	308	308	25	胖大海	Pangdahai	Sterculiae Lychnophorae Semen
12265	MOL000359	47.256	0	308	915-05-9	308	308	25	胖大海	Pangdahai	Sterculiae Lychnophorae Semen
12265	MOL000359	47.256	0	308	5779-62-4	308	308	25	胖大海	Pangdahai	Sterculiae Lychnophorae Semen
12265	MOL000359	47.256	0	308	64997-52-0	308	308	25	胖大海	Pangdahai	Sterculiae Lychnophorae Semen
12265	MOL000359	47.256	0	442	83-46-5	442	442	11	徐长卿	Xuchangqing	Radix Cynanchi Paniculati
12265	MOL000359	47.256	0	442	149-91-7	442	442	11	徐长卿	Xuchangqing	Radix Cynanchi Paniculati
12265	MOL000359	47.256	0	442	474-58-8	442	442	11	徐长卿	Xuchangqing	Radix Cynanchi Paniculati
12265	MOL000359	47.256	0	442	915-05-9	442	442	11	徐长卿	Xuchangqing	Radix Cynanchi Paniculati
12265	MOL000359	47.256	0	442	5779-62-4	442	442	11	徐长卿	Xuchangqing	Radix Cynanchi Paniculati
12265	MOL000359	47.256	0	442	64997-52-0	442	442	11	徐长卿	Xuchangqing	Radix Cynanchi Paniculati
12265	MOL000359	47.256	0	292	83-46-5	292	292	17	木香	Muxiang	Aucklandiae Radix
12265	MOL000359	47.256	0	292	149-91-7	292	292	17	木香	Muxiang	Aucklandiae Radix
12265	MOL000359	47.256	0	292	474-58-8	292	292	17	木香	Muxiang	Aucklandiae Radix
12265	MOL000359	47.256	0	292	915-05-9	292	292	17	木香	Muxiang	Aucklandiae Radix
12265	MOL000359	47.256	0	292	5779-62-4	292	292	17	木香	Muxiang	Aucklandiae Radix
12265	MOL000359	47.256	0	292	64997-52-0	292	292	17	木香	Muxiang	Aucklandiae Radix
12265	MOL000359	47.256	0	432	83-46-5	432	432	17	香附	Xiangfu	Cyperi Rhizoma
12265	MOL000359	47.256	0	432	149-91-7	432	432	17	香附	Xiangfu	Cyperi Rhizoma
12265	MOL000359	47.256	0	432	474-58-8	432	432	17	香附	Xiangfu	Cyperi Rhizoma
12265	MOL000359	47.256	0	432	915-05-9	432	432	17	香附	Xiangfu	Cyperi Rhizoma
12265	MOL000359	47.256	0	432	5779-62-4	432	432	17	香附	Xiangfu	Cyperi Rhizoma
12265	MOL000359	47.256	0	432	64997-52-0	432	432	17	香附	Xiangfu	Cyperi Rhizoma
12265	MOL000359	47.256	0	284	83-46-5	284	284	6	牡丹皮	Mudanpi	Cortex Moutan
12265	MOL000359	47.256	0	284	149-91-7	284	284	6	牡丹皮	Mudanpi	Cortex Moutan
12265	MOL000359	47.256	0	284	474-58-8	284	284	6	牡丹皮	Mudanpi	Cortex Moutan
12265	MOL000359	47.256	0	284	915-05-9	284	284	6	牡丹皮	Mudanpi	Cortex Moutan
12265	MOL000359	47.256	0	284	5779-62-4	284	284	6	牡丹皮	Mudanpi	Cortex Moutan
12265	MOL000359	47.256	0	284	64997-52-0	284	284	6	牡丹皮	Mudanpi	Cortex Moutan
12265	MOL000359	47.256	0	431	83-46-5	431	431	5	相思子	Xiangsizi	Abrus Precatorius L.
12265	MOL000359	47.256	0	431	149-91-7	431	431	5	相思子	Xiangsizi	Abrus Precatorius L.
12265	MOL000359	47.256	0	431	474-58-8	431	431	5	相思子	Xiangsizi	Abrus Precatorius L.
12265	MOL000359	47.256	0	431	915-05-9	431	431	5	相思子	Xiangsizi	Abrus Precatorius L.
12265	MOL000359	47.256	0	431	5779-62-4	431	431	5	相思子	Xiangsizi	Abrus Precatorius L.
12265	MOL000359	47.256	0	431	64997-52-0	431	431	5	相思子	Xiangsizi	Abrus Precatorius L.
12265	MOL000359	47.256	0	295	83-46-5	295	295	19	南瓜子	Nanguazi	Cucurbitae Moschatae Semen
12265	MOL000359	47.256	0	295	149-91-7	295	295	19	南瓜子	Nanguazi	Cucurbitae Moschatae Semen
12265	MOL000359	47.256	0	295	474-58-8	295	295	19	南瓜子	Nanguazi	Cucurbitae Moschatae Semen
12265	MOL000359	47.256	0	295	915-05-9	295	295	19	南瓜子	Nanguazi	Cucurbitae Moschatae Semen
12265	MOL000359	47.256	0	295	5779-62-4	295	295	19	南瓜子	Nanguazi	Cucurbitae Moschatae Semen
12265	MOL000359	47.256	0	295	64997-52-0	295	295	19	南瓜子	Nanguazi	Cucurbitae Moschatae Semen
12265	MOL000359	47.256	0	309	83-46-5	309	309	14	佩兰	Peilan	Eupatorium Fortunei Turcz
12265	MOL000359	47.256	0	309	149-91-7	309	309	14	佩兰	Peilan	Eupatorium Fortunei Turcz
12265	MOL000359	47.256	0	309	474-58-8	309	309	14	佩兰	Peilan	Eupatorium Fortunei Turcz
12265	MOL000359	47.256	0	309	915-05-9	309	309	14	佩兰	Peilan	Eupatorium Fortunei Turcz
12265	MOL000359	47.256	0	309	5779-62-4	309	309	14	佩兰	Peilan	Eupatorium Fortunei Turcz
12265	MOL000359	47.256	0	309	64997-52-0	309	309	14	佩兰	Peilan	Eupatorium Fortunei Turcz
12265	MOL000359	47.256	0	298	83-46-5	298	298	27	南蛇藤果	Nanshetengguo	Celastri Orbiculati Fructus
12265	MOL000359	47.256	0	298	149-91-7	298	298	27	南蛇藤果	Nanshetengguo	Celastri Orbiculati Fructus
12265	MOL000359	47.256	0	298	474-58-8	298	298	27	南蛇藤果	Nanshetengguo	Celastri Orbiculati Fructus
12265	MOL000359	47.256	0	298	915-05-9	298	298	27	南蛇藤果	Nanshetengguo	Celastri Orbiculati Fructus
12265	MOL000359	47.256	0	298	5779-62-4	298	298	27	南蛇藤果	Nanshetengguo	Celastri Orbiculati Fructus
12265	MOL000359	47.256	0	298	64997-52-0	298	298	27	南蛇藤果	Nanshetengguo	Celastri Orbiculati Fructus
12265	MOL000359	47.256	0	415	83-46-5	415	415	17	乌药	Wuyao	Linderae Radix
12265	MOL000359	47.256	0	415	149-91-7	415	415	17	乌药	Wuyao	Linderae Radix
12265	MOL000359	47.256	0	415	474-58-8	415	415	17	乌药	Wuyao	Linderae Radix
12265	MOL000359	47.256	0	415	915-05-9	415	415	17	乌药	Wuyao	Linderae Radix
12265	MOL000359	47.256	0	415	5779-62-4	415	415	17	乌药	Wuyao	Linderae Radix
12265	MOL000359	47.256	0	415	64997-52-0	415	415	17	乌药	Wuyao	Linderae Radix
12265	MOL000359	47.256	0	311	83-46-5	311	311	25	平贝母	Pingbeimu	Fritillariaeussuriensis Bulbus
12265	MOL000359	47.256	0	311	149-91-7	311	311	25	平贝母	Pingbeimu	Fritillariaeussuriensis Bulbus
12265	MOL000359	47.256	0	311	474-58-8	311	311	25	平贝母	Pingbeimu	Fritillariaeussuriensis Bulbus
12265	MOL000359	47.256	0	311	915-05-9	311	311	25	平贝母	Pingbeimu	Fritillariaeussuriensis Bulbus
12265	MOL000359	47.256	0	311	5779-62-4	311	311	25	平贝母	Pingbeimu	Fritillariaeussuriensis Bulbus
12265	MOL000359	47.256	0	311	64997-52-0	311	311	25	平贝母	Pingbeimu	Fritillariaeussuriensis Bulbus
12265	MOL000359	47.256	0	438	83-46-5	438	438	20	小蓟	Xiaoji	Herba Cirsii
12265	MOL000359	47.256	0	438	149-91-7	438	438	20	小蓟	Xiaoji	Herba Cirsii
12265	MOL000359	47.256	0	438	474-58-8	438	438	20	小蓟	Xiaoji	Herba Cirsii
12265	MOL000359	47.256	0	438	915-05-9	438	438	20	小蓟	Xiaoji	Herba Cirsii
12265	MOL000359	47.256	0	438	5779-62-4	438	438	20	小蓟	Xiaoji	Herba Cirsii
12265	MOL000359	47.256	0	438	64997-52-0	438	438	20	小蓟	Xiaoji	Herba Cirsii
12265	MOL000359	47.256	0	433	83-46-5	433	433	11	香加皮	Xiangjiapi	Cortex Periplocae Radicis
12265	MOL000359	47.256	0	433	149-91-7	433	433	11	香加皮	Xiangjiapi	Cortex Periplocae Radicis
12265	MOL000359	47.256	0	433	474-58-8	433	433	11	香加皮	Xiangjiapi	Cortex Periplocae Radicis
12265	MOL000359	47.256	0	433	915-05-9	433	433	11	香加皮	Xiangjiapi	Cortex Periplocae Radicis
12265	MOL000359	47.256	0	433	5779-62-4	433	433	11	香加皮	Xiangjiapi	Cortex Periplocae Radicis
12265	MOL000359	47.256	0	433	64997-52-0	433	433	11	香加皮	Xiangjiapi	Cortex Periplocae Radicis
12265	MOL000359	47.256	0	315	83-46-5	315	315	10	千金子	Qianjinzi	Semen Euphorbiae
12265	MOL000359	47.256	0	315	149-91-7	315	315	10	千金子	Qianjinzi	Semen Euphorbiae
12265	MOL000359	47.256	0	315	474-58-8	315	315	10	千金子	Qianjinzi	Semen Euphorbiae
12265	MOL000359	47.256	0	315	915-05-9	315	315	10	千金子	Qianjinzi	Semen Euphorbiae
12265	MOL000359	47.256	0	315	5779-62-4	315	315	10	千金子	Qianjinzi	Semen Euphorbiae
12265	MOL000359	47.256	0	315	64997-52-0	315	315	10	千金子	Qianjinzi	Semen Euphorbiae
12265	MOL000359	47.256	0	477	83-46-5	477	477	25	皂角刺	Zaojiaoci	Gleditsiae Spina
12265	MOL000359	47.256	0	477	149-91-7	477	477	25	皂角刺	Zaojiaoci	Gleditsiae Spina
12265	MOL000359	47.256	0	477	474-58-8	477	477	25	皂角刺	Zaojiaoci	Gleditsiae Spina
12265	MOL000359	47.256	0	477	915-05-9	477	477	25	皂角刺	Zaojiaoci	Gleditsiae Spina
12265	MOL000359	47.256	0	477	5779-62-4	477	477	25	皂角刺	Zaojiaoci	Gleditsiae Spina
12265	MOL000359	47.256	0	477	64997-52-0	477	477	25	皂角刺	Zaojiaoci	Gleditsiae Spina
12265	MOL000359	47.256	0	472	83-46-5	472	472	10	芫花	Yuanhua	Flos Genkwa
12265	MOL000359	47.256	0	472	149-91-7	472	472	10	芫花	Yuanhua	Flos Genkwa
12265	MOL000359	47.256	0	472	474-58-8	472	472	10	芫花	Yuanhua	Flos Genkwa
12265	MOL000359	47.256	0	472	915-05-9	472	472	10	芫花	Yuanhua	Flos Genkwa
12265	MOL000359	47.256	0	472	5779-62-4	472	472	10	芫花	Yuanhua	Flos Genkwa
12265	MOL000359	47.256	0	472	64997-52-0	472	472	10	芫花	Yuanhua	Flos Genkwa
12265	MOL000359	47.256	0	471	83-46-5	471	471	17	预知子	Yuzhizi	Akebiae Frucyus
12265	MOL000359	47.256	0	471	149-91-7	471	471	17	预知子	Yuzhizi	Akebiae Frucyus
12265	MOL000359	47.256	0	471	474-58-8	471	471	17	预知子	Yuzhizi	Akebiae Frucyus
12265	MOL000359	47.256	0	471	915-05-9	471	471	17	预知子	Yuzhizi	Akebiae Frucyus
12265	MOL000359	47.256	0	471	5779-62-4	471	471	17	预知子	Yuzhizi	Akebiae Frucyus
12265	MOL000359	47.256	0	471	64997-52-0	471	471	17	预知子	Yuzhizi	Akebiae Frucyus
12265	MOL000359	47.256	0	469	83-46-5	469	469	24	郁金	Yujin	Curcumae Radix
12265	MOL000359	47.256	0	469	149-91-7	469	469	24	郁金	Yujin	Curcumae Radix
12265	MOL000359	47.256	0	469	474-58-8	469	469	24	郁金	Yujin	Curcumae Radix
12265	MOL000359	47.256	0	469	915-05-9	469	469	24	郁金	Yujin	Curcumae Radix
12265	MOL000359	47.256	0	469	5779-62-4	469	469	24	郁金	Yujin	Curcumae Radix
12265	MOL000359	47.256	0	469	64997-52-0	469	469	24	郁金	Yujin	Curcumae Radix
12265	MOL000359	47.256	0	489	83-46-5	489	489	25	猪牙皂	Zhuyazao	Gleditsiae Fructus Abnormalis
12265	MOL000359	47.256	0	489	149-91-7	489	489	25	猪牙皂	Zhuyazao	Gleditsiae Fructus Abnormalis
12265	MOL000359	47.256	0	489	474-58-8	489	489	25	猪牙皂	Zhuyazao	Gleditsiae Fructus Abnormalis
12265	MOL000359	47.256	0	489	915-05-9	489	489	25	猪牙皂	Zhuyazao	Gleditsiae Fructus Abnormalis
12265	MOL000359	47.256	0	489	5779-62-4	489	489	25	猪牙皂	Zhuyazao	Gleditsiae Fructus Abnormalis
12265	MOL000359	47.256	0	489	64997-52-0	489	489	25	猪牙皂	Zhuyazao	Gleditsiae Fructus Abnormalis
12265	MOL000359	47.256	0	454	83-46-5	454	454	2	一枝黄花	Yizhihuanghua	Solidaginis Herba
12265	MOL000359	47.256	0	454	149-91-7	454	454	2	一枝黄花	Yizhihuanghua	Solidaginis Herba
12265	MOL000359	47.256	0	454	474-58-8	454	454	2	一枝黄花	Yizhihuanghua	Solidaginis Herba
12265	MOL000359	47.256	0	454	915-05-9	454	454	2	一枝黄花	Yizhihuanghua	Solidaginis Herba
12265	MOL000359	47.256	0	454	5779-62-4	454	454	2	一枝黄花	Yizhihuanghua	Solidaginis Herba
12265	MOL000359	47.256	0	454	64997-52-0	454	454	2	一枝黄花	Yizhihuanghua	Solidaginis Herba
12265	MOL000359	47.256	0	458	83-46-5	458	458	15	薏苡仁	Yiyiren	Coicis Semen
12265	MOL000359	47.256	0	458	149-91-7	458	458	15	薏苡仁	Yiyiren	Coicis Semen
12265	MOL000359	47.256	0	458	474-58-8	458	458	15	薏苡仁	Yiyiren	Coicis Semen
12265	MOL000359	47.256	0	458	915-05-9	458	458	15	薏苡仁	Yiyiren	Coicis Semen
12265	MOL000359	47.256	0	458	5779-62-4	458	458	15	薏苡仁	Yiyiren	Coicis Semen
12265	MOL000359	47.256	0	458	64997-52-0	458	458	15	薏苡仁	Yiyiren	Coicis Semen
12265	MOL000359	47.256	0	457	83-46-5	457	457	33	益智	Yizhi	Alpiniae Oxyphyliae Fructus
12265	MOL000359	47.256	0	457	149-91-7	457	457	33	益智	Yizhi	Alpiniae Oxyphyliae Fructus
12265	MOL000359	47.256	0	457	474-58-8	457	457	33	益智	Yizhi	Alpiniae Oxyphyliae Fructus
12265	MOL000359	47.256	0	457	915-05-9	457	457	33	益智	Yizhi	Alpiniae Oxyphyliae Fructus
12265	MOL000359	47.256	0	457	5779-62-4	457	457	33	益智	Yizhi	Alpiniae Oxyphyliae Fructus
12265	MOL000359	47.256	0	457	64997-52-0	457	457	33	益智	Yizhi	Alpiniae Oxyphyliae Fructus
12265	MOL000359	47.256	0	450	83-46-5	450	450	9	亚麻子	Yamazi	Semen Lini
12265	MOL000359	47.256	0	450	149-91-7	450	450	9	亚麻子	Yamazi	Semen Lini
12265	MOL000359	47.256	0	450	474-58-8	450	450	9	亚麻子	Yamazi	Semen Lini
12265	MOL000359	47.256	0	450	915-05-9	450	450	9	亚麻子	Yamazi	Semen Lini
12265	MOL000359	47.256	0	450	5779-62-4	450	450	9	亚麻子	Yamazi	Semen Lini
12265	MOL000359	47.256	0	450	64997-52-0	450	450	9	亚麻子	Yamazi	Semen Lini
12265	MOL000359	47.256	0	467	83-46-5	467	467	15	玉米须	Yumixu	Maydis Seigma
12265	MOL000359	47.256	0	467	149-91-7	467	467	15	玉米须	Yumixu	Maydis Seigma
12265	MOL000359	47.256	0	467	474-58-8	467	467	15	玉米须	Yumixu	Maydis Seigma
12265	MOL000359	47.256	0	467	915-05-9	467	467	15	玉米须	Yumixu	Maydis Seigma
12265	MOL000359	47.256	0	467	5779-62-4	467	467	15	玉米须	Yumixu	Maydis Seigma
12265	MOL000359	47.256	0	467	64997-52-0	467	467	15	玉米须	Yumixu	Maydis Seigma
12265	MOL000359	47.256	0	451	83-46-5	451	451	17	延胡索	Yanhusuo	Corydalis Rhizoma
12265	MOL000359	47.256	0	451	149-91-7	451	451	17	延胡索	Yanhusuo	Corydalis Rhizoma
12265	MOL000359	47.256	0	451	474-58-8	451	451	17	延胡索	Yanhusuo	Corydalis Rhizoma
12265	MOL000359	47.256	0	451	915-05-9	451	451	17	延胡索	Yanhusuo	Corydalis Rhizoma
12265	MOL000359	47.256	0	451	5779-62-4	451	451	17	延胡索	Yanhusuo	Corydalis Rhizoma
12265	MOL000359	47.256	0	451	64997-52-0	451	451	17	延胡索	Yanhusuo	Corydalis Rhizoma
12265	MOL000359	47.256	0	493	83-46-5	493	493	6	紫草	Zicao	Lithospermum Erythrorhizon
12265	MOL000359	47.256	0	493	149-91-7	493	493	6	紫草	Zicao	Lithospermum Erythrorhizon
12265	MOL000359	47.256	0	493	474-58-8	493	493	6	紫草	Zicao	Lithospermum Erythrorhizon
12265	MOL000359	47.256	0	493	915-05-9	493	493	6	紫草	Zicao	Lithospermum Erythrorhizon
12265	MOL000359	47.256	0	493	5779-62-4	493	493	6	紫草	Zicao	Lithospermum Erythrorhizon
12265	MOL000359	47.256	0	493	64997-52-0	493	493	6	紫草	Zicao	Lithospermum Erythrorhizon
12265	MOL000359	47.256	0	480	83-46-5	480	480	15	泽泻	Zexie	Alisma Orientale (Sam.) Juz.
12265	MOL000359	47.256	0	480	149-91-7	480	480	15	泽泻	Zexie	Alisma Orientale (Sam.) Juz.
12265	MOL000359	47.256	0	480	474-58-8	480	480	15	泽泻	Zexie	Alisma Orientale (Sam.) Juz.
12265	MOL000359	47.256	0	480	915-05-9	480	480	15	泽泻	Zexie	Alisma Orientale (Sam.) Juz.
12265	MOL000359	47.256	0	480	5779-62-4	480	480	15	泽泻	Zexie	Alisma Orientale (Sam.) Juz.
12265	MOL000359	47.256	0	480	64997-52-0	480	480	15	泽泻	Zexie	Alisma Orientale (Sam.) Juz.
12265	MOL000359	47.256	0	460	83-46-5	460	460	7	银柴胡	Yinchaihu	Gypsophila Licentiana Hand.-Mazz.
12265	MOL000359	47.256	0	460	149-91-7	460	460	7	银柴胡	Yinchaihu	Gypsophila Licentiana Hand.-Mazz.
12265	MOL000359	47.256	0	460	474-58-8	460	460	7	银柴胡	Yinchaihu	Gypsophila Licentiana Hand.-Mazz.
12265	MOL000359	47.256	0	460	915-05-9	460	460	7	银柴胡	Yinchaihu	Gypsophila Licentiana Hand.-Mazz.
12265	MOL000359	47.256	0	460	5779-62-4	460	460	7	银柴胡	Yinchaihu	Gypsophila Licentiana Hand.-Mazz.
12265	MOL000359	47.256	0	460	64997-52-0	460	460	7	银柴胡	Yinchaihu	Gypsophila Licentiana Hand.-Mazz.
12265	MOL000359	47.256	0	443	83-46-5	443	443	33	续断	Xuduan	Dipsaci Radix
12265	MOL000359	47.256	0	443	149-91-7	443	443	33	续断	Xuduan	Dipsaci Radix
12265	MOL000359	47.256	0	443	474-58-8	443	443	33	续断	Xuduan	Dipsaci Radix
12265	MOL000359	47.256	0	443	915-05-9	443	443	33	续断	Xuduan	Dipsaci Radix
12265	MOL000359	47.256	0	443	5779-62-4	443	443	33	续断	Xuduan	Dipsaci Radix
12265	MOL000359	47.256	0	443	64997-52-0	443	443	33	续断	Xuduan	Dipsaci Radix
12265	MOL000359	47.256	0	447	83-46-5	447	447	11	寻骨风	Xungufeng	Rhizoma Seu Herba Aristolochiae Mollissimae
12265	MOL000359	47.256	0	447	149-91-7	447	447	11	寻骨风	Xungufeng	Rhizoma Seu Herba Aristolochiae Mollissimae
12265	MOL000359	47.256	0	447	474-58-8	447	447	11	寻骨风	Xungufeng	Rhizoma Seu Herba Aristolochiae Mollissimae
12265	MOL000359	47.256	0	447	915-05-9	447	447	11	寻骨风	Xungufeng	Rhizoma Seu Herba Aristolochiae Mollissimae
12265	MOL000359	47.256	0	447	5779-62-4	447	447	11	寻骨风	Xungufeng	Rhizoma Seu Herba Aristolochiae Mollissimae
12265	MOL000359	47.256	0	447	64997-52-0	447	447	11	寻骨风	Xungufeng	Rhizoma Seu Herba Aristolochiae Mollissimae
12265	MOL000359	47.256	0	453	83-46-5	453	453	5	野菊花	Yejuhua	Chrysanthemi Indici Flos
12265	MOL000359	47.256	0	453	149-91-7	453	453	5	野菊花	Yejuhua	Chrysanthemi Indici Flos
12265	MOL000359	47.256	0	453	474-58-8	453	453	5	野菊花	Yejuhua	Chrysanthemi Indici Flos
12265	MOL000359	47.256	0	453	915-05-9	453	453	5	野菊花	Yejuhua	Chrysanthemi Indici Flos
12265	MOL000359	47.256	0	453	5779-62-4	453	453	5	野菊花	Yejuhua	Chrysanthemi Indici Flos
12265	MOL000359	47.256	0	453	64997-52-0	453	453	5	野菊花	Yejuhua	Chrysanthemi Indici Flos
12265	MOL000359	47.256	0	487	83-46-5	487	487	5	肿节风	Zhongjiefeng	Herba Sarcandrae
12265	MOL000359	47.256	0	487	149-91-7	487	487	5	肿节风	Zhongjiefeng	Herba Sarcandrae
12265	MOL000359	47.256	0	487	474-58-8	487	487	5	肿节风	Zhongjiefeng	Herba Sarcandrae
12265	MOL000359	47.256	0	487	915-05-9	487	487	5	肿节风	Zhongjiefeng	Herba Sarcandrae
12265	MOL000359	47.256	0	487	5779-62-4	487	487	5	肿节风	Zhongjiefeng	Herba Sarcandrae
12265	MOL000359	47.256	0	487	64997-52-0	487	487	5	肿节风	Zhongjiefeng	Herba Sarcandrae
12265	MOL000359	47.256	0	445	83-46-5	445	445	6	玄参	Xuanshen	Figwort Root
12265	MOL000359	47.256	0	445	149-91-7	445	445	6	玄参	Xuanshen	Figwort Root
12265	MOL000359	47.256	0	445	474-58-8	445	445	6	玄参	Xuanshen	Figwort Root
12265	MOL000359	47.256	0	445	915-05-9	445	445	6	玄参	Xuanshen	Figwort Root
12265	MOL000359	47.256	0	445	5779-62-4	445	445	6	玄参	Xuanshen	Figwort Root
12265	MOL000359	47.256	0	445	64997-52-0	445	445	6	玄参	Xuanshen	Figwort Root
12265	MOL000359	47.256	0	495	83-46-5	495	495	25	紫花前胡	Zihuaqianhu	Peucedanidecursivi Radix
12265	MOL000359	47.256	0	495	149-91-7	495	495	25	紫花前胡	Zihuaqianhu	Peucedanidecursivi Radix
12265	MOL000359	47.256	0	495	474-58-8	495	495	25	紫花前胡	Zihuaqianhu	Peucedanidecursivi Radix
12265	MOL000359	47.256	0	495	915-05-9	495	495	25	紫花前胡	Zihuaqianhu	Peucedanidecursivi Radix
12265	MOL000359	47.256	0	495	5779-62-4	495	495	25	紫花前胡	Zihuaqianhu	Peucedanidecursivi Radix
12265	MOL000359	47.256	0	495	64997-52-0	495	495	25	紫花前胡	Zihuaqianhu	Peucedanidecursivi Radix
12265	MOL000359	47.256	0	462	83-46-5	462	462	33	淫羊藿	Yinyanghuo	Epimrdii Herba
12265	MOL000359	47.256	0	462	149-91-7	462	462	33	淫羊藿	Yinyanghuo	Epimrdii Herba
12265	MOL000359	47.256	0	462	474-58-8	462	462	33	淫羊藿	Yinyanghuo	Epimrdii Herba
12265	MOL000359	47.256	0	462	915-05-9	462	462	33	淫羊藿	Yinyanghuo	Epimrdii Herba
12265	MOL000359	47.256	0	462	5779-62-4	462	462	33	淫羊藿	Yinyanghuo	Epimrdii Herba
12265	MOL000359	47.256	0	462	64997-52-0	462	462	33	淫羊藿	Yinyanghuo	Epimrdii Herba
12265	MOL000359	47.256	0	91	83-46-5	91	91	25	大皂荚	Dazaojia	Gleditsiae Fructus
12265	MOL000359	47.256	0	91	149-91-7	91	91	25	大皂荚	Dazaojia	Gleditsiae Fructus
12265	MOL000359	47.256	0	91	474-58-8	91	91	25	大皂荚	Dazaojia	Gleditsiae Fructus
12265	MOL000359	47.256	0	91	915-05-9	91	91	25	大皂荚	Dazaojia	Gleditsiae Fructus
12265	MOL000359	47.256	0	91	5779-62-4	91	91	25	大皂荚	Dazaojia	Gleditsiae Fructus
12265	MOL000359	47.256	0	91	64997-52-0	91	91	25	大皂荚	Dazaojia	Gleditsiae Fructus
12265	MOL000359	47.256	0	36	83-46-5	36	36	5	半枝莲	Banzhilian	Scutellariae Barbatae Herba
12265	MOL000359	47.256	0	36	149-91-7	36	36	5	半枝莲	Banzhilian	Scutellariae Barbatae Herba
12265	MOL000359	47.256	0	36	474-58-8	36	36	5	半枝莲	Banzhilian	Scutellariae Barbatae Herba
12265	MOL000359	47.256	0	36	915-05-9	36	36	5	半枝莲	Banzhilian	Scutellariae Barbatae Herba
12265	MOL000359	47.256	0	36	5779-62-4	36	36	5	半枝莲	Banzhilian	Scutellariae Barbatae Herba
12265	MOL000359	47.256	0	36	64997-52-0	36	36	5	半枝莲	Banzhilian	Scutellariae Barbatae Herba
12265	MOL000359	47.256	0	122	83-46-5	122	122	1	防风	Fangfeng	Saposhnikoviae Radix
12265	MOL000359	47.256	0	122	149-91-7	122	122	1	防风	Fangfeng	Saposhnikoviae Radix
12265	MOL000359	47.256	0	122	474-58-8	122	122	1	防风	Fangfeng	Saposhnikoviae Radix
12265	MOL000359	47.256	0	122	915-05-9	122	122	1	防风	Fangfeng	Saposhnikoviae Radix
12265	MOL000359	47.256	0	122	5779-62-4	122	122	1	防风	Fangfeng	Saposhnikoviae Radix
12265	MOL000359	47.256	0	122	64997-52-0	122	122	1	防风	Fangfeng	Saposhnikoviae Radix
12265	MOL000359	47.256	0	28	83-46-5	28	28	26	百部	Baibu	Stemonae Radix
12265	MOL000359	47.256	0	28	149-91-7	28	28	26	百部	Baibu	Stemonae Radix
12265	MOL000359	47.256	0	28	474-58-8	28	28	26	百部	Baibu	Stemonae Radix
12265	MOL000359	47.256	0	28	915-05-9	28	28	26	百部	Baibu	Stemonae Radix
12265	MOL000359	47.256	0	28	5779-62-4	28	28	26	百部	Baibu	Stemonae Radix
12265	MOL000359	47.256	0	28	64997-52-0	28	28	26	百部	Baibu	Stemonae Radix
12265	MOL000359	47.256	0	120	83-46-5	120	120	8	番泻叶	Fanxieye	Sennae Folium
12265	MOL000359	47.256	0	120	149-91-7	120	120	8	番泻叶	Fanxieye	Sennae Folium
12265	MOL000359	47.256	0	120	474-58-8	120	120	8	番泻叶	Fanxieye	Sennae Folium
12265	MOL000359	47.256	0	120	915-05-9	120	120	8	番泻叶	Fanxieye	Sennae Folium
12265	MOL000359	47.256	0	120	5779-62-4	120	120	8	番泻叶	Fanxieye	Sennae Folium
12265	MOL000359	47.256	0	120	64997-52-0	120	120	8	番泻叶	Fanxieye	Sennae Folium
12265	MOL000359	47.256	0	139	83-46-5	139	139	2	葛花	Gehua	Puerariae Flos
12265	MOL000359	47.256	0	139	149-91-7	139	139	2	葛花	Gehua	Puerariae Flos
12265	MOL000359	47.256	0	139	474-58-8	139	139	2	葛花	Gehua	Puerariae Flos
12265	MOL000359	47.256	0	139	915-05-9	139	139	2	葛花	Gehua	Puerariae Flos
12265	MOL000359	47.256	0	139	5779-62-4	139	139	2	葛花	Gehua	Puerariae Flos
12265	MOL000359	47.256	0	139	64997-52-0	139	139	2	葛花	Gehua	Puerariae Flos
12265	MOL000359	47.256	0	141	83-46-5	141	141	28	钩藤	Gouteng	Uncariae Ramulus Cumuncis
12265	MOL000359	47.256	0	141	149-91-7	141	141	28	钩藤	Gouteng	Uncariae Ramulus Cumuncis
12265	MOL000359	47.256	0	141	474-58-8	141	141	28	钩藤	Gouteng	Uncariae Ramulus Cumuncis
12265	MOL000359	47.256	0	141	915-05-9	141	141	28	钩藤	Gouteng	Uncariae Ramulus Cumuncis
12265	MOL000359	47.256	0	141	5779-62-4	141	141	28	钩藤	Gouteng	Uncariae Ramulus Cumuncis
12265	MOL000359	47.256	0	141	64997-52-0	141	141	28	钩藤	Gouteng	Uncariae Ramulus Cumuncis
12265	MOL000359	47.256	0	15	83-46-5	15	15	5	白蔹	Bailian	Ampelopsis Japonica
12265	MOL000359	47.256	0	15	149-91-7	15	15	5	白蔹	Bailian	Ampelopsis Japonica
12265	MOL000359	47.256	0	15	474-58-8	15	15	5	白蔹	Bailian	Ampelopsis Japonica
12265	MOL000359	47.256	0	15	915-05-9	15	15	5	白蔹	Bailian	Ampelopsis Japonica
12265	MOL000359	47.256	0	15	5779-62-4	15	15	5	白蔹	Bailian	Ampelopsis Japonica
12265	MOL000359	47.256	0	15	64997-52-0	15	15	5	白蔹	Bailian	Ampelopsis Japonica
12265	MOL000359	47.256	0	104	83-46-5	104	104	5	地锦草	Dijincao	Euphorbiae Humifusae Herba
12265	MOL000359	47.256	0	104	149-91-7	104	104	5	地锦草	Dijincao	Euphorbiae Humifusae Herba
12265	MOL000359	47.256	0	104	474-58-8	104	104	5	地锦草	Dijincao	Euphorbiae Humifusae Herba
12265	MOL000359	47.256	0	104	915-05-9	104	104	5	地锦草	Dijincao	Euphorbiae Humifusae Herba
12265	MOL000359	47.256	0	104	5779-62-4	104	104	5	地锦草	Dijincao	Euphorbiae Humifusae Herba
12265	MOL000359	47.256	0	104	64997-52-0	104	104	5	地锦草	Dijincao	Euphorbiae Humifusae Herba
12265	MOL000359	47.256	0	6	83-46-5	6	6	8	巴豆	Badou	Crotonis Fructus
12265	MOL000359	47.256	0	6	149-91-7	6	6	8	巴豆	Badou	Crotonis Fructus
12265	MOL000359	47.256	0	6	474-58-8	6	6	8	巴豆	Badou	Crotonis Fructus
12265	MOL000359	47.256	0	6	915-05-9	6	6	8	巴豆	Badou	Crotonis Fructus
12265	MOL000359	47.256	0	6	5779-62-4	6	6	8	巴豆	Badou	Crotonis Fructus
12265	MOL000359	47.256	0	6	64997-52-0	6	6	8	巴豆	Badou	Crotonis Fructus
12265	MOL000359	47.256	0	51	83-46-5	51	51	1	苍耳子	Cangerzi	Xanthii Fructus
12265	MOL000359	47.256	0	51	149-91-7	51	51	1	苍耳子	Cangerzi	Xanthii Fructus
12265	MOL000359	47.256	0	51	474-58-8	51	51	1	苍耳子	Cangerzi	Xanthii Fructus
12265	MOL000359	47.256	0	51	915-05-9	51	51	1	苍耳子	Cangerzi	Xanthii Fructus
12265	MOL000359	47.256	0	51	5779-62-4	51	51	1	苍耳子	Cangerzi	Xanthii Fructus
12265	MOL000359	47.256	0	51	64997-52-0	51	51	1	苍耳子	Cangerzi	Xanthii Fructus
12265	MOL000359	47.256	0	86	83-46-5	86	86	20	大蓟	Daji	Radix Cirsii Japonici
12265	MOL000359	47.256	0	86	149-91-7	86	86	20	大蓟	Daji	Radix Cirsii Japonici
12265	MOL000359	47.256	0	86	474-58-8	86	86	20	大蓟	Daji	Radix Cirsii Japonici
12265	MOL000359	47.256	0	86	915-05-9	86	86	20	大蓟	Daji	Radix Cirsii Japonici
12265	MOL000359	47.256	0	86	5779-62-4	86	86	20	大蓟	Daji	Radix Cirsii Japonici
12265	MOL000359	47.256	0	86	64997-52-0	86	86	20	大蓟	Daji	Radix Cirsii Japonici
12265	MOL000359	47.256	0	82	83-46-5	82	82	1	葱白	Congbai	Allii Fistulost Bulbus
12265	MOL000359	47.256	0	82	149-91-7	82	82	1	葱白	Congbai	Allii Fistulost Bulbus
12265	MOL000359	47.256	0	82	474-58-8	82	82	1	葱白	Congbai	Allii Fistulost Bulbus
12265	MOL000359	47.256	0	82	915-05-9	82	82	1	葱白	Congbai	Allii Fistulost Bulbus
12265	MOL000359	47.256	0	82	5779-62-4	82	82	1	葱白	Congbai	Allii Fistulost Bulbus
12265	MOL000359	47.256	0	82	64997-52-0	82	82	1	葱白	Congbai	Allii Fistulost Bulbus
12265	MOL000359	47.256	0	37	83-46-5	37	37	2	薄荷	Bohe	Menthae Herba
12265	MOL000359	47.256	0	37	149-91-7	37	37	2	薄荷	Bohe	Menthae Herba
12265	MOL000359	47.256	0	37	474-58-8	37	37	2	薄荷	Bohe	Menthae Herba
12265	MOL000359	47.256	0	37	915-05-9	37	37	2	薄荷	Bohe	Menthae Herba
12265	MOL000359	47.256	0	37	5779-62-4	37	37	2	薄荷	Bohe	Menthae Herba
12265	MOL000359	47.256	0	37	64997-52-0	37	37	2	薄荷	Bohe	Menthae Herba
12265	MOL000359	47.256	0	89	83-46-5	89	89	5	大血藤	Daxueteng	Sargentodoxae Caulis
12265	MOL000359	47.256	0	89	149-91-7	89	89	5	大血藤	Daxueteng	Sargentodoxae Caulis
12265	MOL000359	47.256	0	89	474-58-8	89	89	5	大血藤	Daxueteng	Sargentodoxae Caulis
12265	MOL000359	47.256	0	89	915-05-9	89	89	5	大血藤	Daxueteng	Sargentodoxae Caulis
12265	MOL000359	47.256	0	89	5779-62-4	89	89	5	大血藤	Daxueteng	Sargentodoxae Caulis
12265	MOL000359	47.256	0	89	64997-52-0	89	89	5	大血藤	Daxueteng	Sargentodoxae Caulis
12265	MOL000359	47.256	0	136	83-46-5	136	136	16	干姜	Ganjiang	Zingiberis Rhizoma
12265	MOL000359	47.256	0	136	149-91-7	136	136	16	干姜	Ganjiang	Zingiberis Rhizoma
12265	MOL000359	47.256	0	136	474-58-8	136	136	16	干姜	Ganjiang	Zingiberis Rhizoma
12265	MOL000359	47.256	0	136	915-05-9	136	136	16	干姜	Ganjiang	Zingiberis Rhizoma
12265	MOL000359	47.256	0	136	5779-62-4	136	136	16	干姜	Ganjiang	Zingiberis Rhizoma
12265	MOL000359	47.256	0	136	64997-52-0	136	136	16	干姜	Ganjiang	Zingiberis Rhizoma
12265	MOL000359	47.256	0	121	83-46-5	121	121	5	翻白草	Fanbaicao	Potentillae Discoloris Herba
12265	MOL000359	47.256	0	121	149-91-7	121	121	5	翻白草	Fanbaicao	Potentillae Discoloris Herba
12265	MOL000359	47.256	0	121	474-58-8	121	121	5	翻白草	Fanbaicao	Potentillae Discoloris Herba
12265	MOL000359	47.256	0	121	915-05-9	121	121	5	翻白草	Fanbaicao	Potentillae Discoloris Herba
12265	MOL000359	47.256	0	121	5779-62-4	121	121	5	翻白草	Fanbaicao	Potentillae Discoloris Herba
12265	MOL000359	47.256	0	121	64997-52-0	121	121	5	翻白草	Fanbaicao	Potentillae Discoloris Herba
12265	MOL000359	47.256	0	138	83-46-5	138	138	1	藁本	Gaoben	Ligustici Rhizoma Et Radix
12265	MOL000359	47.256	0	138	149-91-7	138	138	1	藁本	Gaoben	Ligustici Rhizoma Et Radix
12265	MOL000359	47.256	0	138	474-58-8	138	138	1	藁本	Gaoben	Ligustici Rhizoma Et Radix
12265	MOL000359	47.256	0	138	915-05-9	138	138	1	藁本	Gaoben	Ligustici Rhizoma Et Radix
12265	MOL000359	47.256	0	138	5779-62-4	138	138	1	藁本	Gaoben	Ligustici Rhizoma Et Radix
12265	MOL000359	47.256	0	138	64997-52-0	138	138	1	藁本	Gaoben	Ligustici Rhizoma Et Radix
12265	MOL000359	47.256	0	137	83-46-5	137	137	16	高良姜	Gaoliangjiang	Alpiniae Officinarum Rhizome
12265	MOL000359	47.256	0	137	149-91-7	137	137	16	高良姜	Gaoliangjiang	Alpiniae Officinarum Rhizome
12265	MOL000359	47.256	0	137	474-58-8	137	137	16	高良姜	Gaoliangjiang	Alpiniae Officinarum Rhizome
12265	MOL000359	47.256	0	137	915-05-9	137	137	16	高良姜	Gaoliangjiang	Alpiniae Officinarum Rhizome
12265	MOL000359	47.256	0	137	5779-62-4	137	137	16	高良姜	Gaoliangjiang	Alpiniae Officinarum Rhizome
12265	MOL000359	47.256	0	137	64997-52-0	137	137	16	高良姜	Gaoliangjiang	Alpiniae Officinarum Rhizome
12265	MOL000359	47.256	0	132	83-46-5	132	132	34	覆盆子	Fupenzi	Rubi Fructus
12265	MOL000359	47.256	0	132	149-91-7	132	132	34	覆盆子	Fupenzi	Rubi Fructus
12265	MOL000359	47.256	0	132	474-58-8	132	132	34	覆盆子	Fupenzi	Rubi Fructus
12265	MOL000359	47.256	0	132	915-05-9	132	132	34	覆盆子	Fupenzi	Rubi Fructus
12265	MOL000359	47.256	0	132	5779-62-4	132	132	34	覆盆子	Fupenzi	Rubi Fructus
12265	MOL000359	47.256	0	132	64997-52-0	132	132	34	覆盆子	Fupenzi	Rubi Fructus
12265	MOL000359	47.256	0	19	83-46-5	19	19	25	白前	Baiqian	Cynanchistauntonii Rhizoma Et Radix
12265	MOL000359	47.256	0	19	149-91-7	19	19	25	白前	Baiqian	Cynanchistauntonii Rhizoma Et Radix
12265	MOL000359	47.256	0	19	474-58-8	19	19	25	白前	Baiqian	Cynanchistauntonii Rhizoma Et Radix
12265	MOL000359	47.256	0	19	915-05-9	19	19	25	白前	Baiqian	Cynanchistauntonii Rhizoma Et Radix
12265	MOL000359	47.256	0	19	5779-62-4	19	19	25	白前	Baiqian	Cynanchistauntonii Rhizoma Et Radix
12265	MOL000359	47.256	0	19	64997-52-0	19	19	25	白前	Baiqian	Cynanchistauntonii Rhizoma Et Radix
12265	MOL000359	47.256	0	99	83-46-5	99	99	15	灯心草	Dengxincao	Junci Medulla
12265	MOL000359	47.256	0	99	149-91-7	99	99	15	灯心草	Dengxincao	Junci Medulla
12265	MOL000359	47.256	0	99	474-58-8	99	99	15	灯心草	Dengxincao	Junci Medulla
12265	MOL000359	47.256	0	99	915-05-9	99	99	15	灯心草	Dengxincao	Junci Medulla
12265	MOL000359	47.256	0	99	5779-62-4	99	99	15	灯心草	Dengxincao	Junci Medulla
12265	MOL000359	47.256	0	99	64997-52-0	99	99	15	灯心草	Dengxincao	Junci Medulla
12265	MOL000359	47.256	0	65	83-46-5	65	65	6	赤芍	Chishao	Radix Paeoniae Rubra
12265	MOL000359	47.256	0	65	149-91-7	65	65	6	赤芍	Chishao	Radix Paeoniae Rubra
12265	MOL000359	47.256	0	65	474-58-8	65	65	6	赤芍	Chishao	Radix Paeoniae Rubra
12265	MOL000359	47.256	0	65	915-05-9	65	65	6	赤芍	Chishao	Radix Paeoniae Rubra
12265	MOL000359	47.256	0	65	5779-62-4	65	65	6	赤芍	Chishao	Radix Paeoniae Rubra
12265	MOL000359	47.256	0	65	64997-52-0	65	65	6	赤芍	Chishao	Radix Paeoniae Rubra
12265	MOL000359	47.256	0	77	83-46-5	77	77	24	川芎	Chuanxiong	Chuanxiong Rhizoma
12265	MOL000359	47.256	0	77	149-91-7	77	77	24	川芎	Chuanxiong	Chuanxiong Rhizoma
12265	MOL000359	47.256	0	77	474-58-8	77	77	24	川芎	Chuanxiong	Chuanxiong Rhizoma
12265	MOL000359	47.256	0	77	915-05-9	77	77	24	川芎	Chuanxiong	Chuanxiong Rhizoma
12265	MOL000359	47.256	0	77	5779-62-4	77	77	24	川芎	Chuanxiong	Chuanxiong Rhizoma
12265	MOL000359	47.256	0	77	64997-52-0	77	77	24	川芎	Chuanxiong	Chuanxiong Rhizoma
12265	MOL000359	47.256	0	8	83-46-5	8	8	11	菝葜	Baqia	Smilax China
12265	MOL000359	47.256	0	8	149-91-7	8	8	11	菝葜	Baqia	Smilax China
12265	MOL000359	47.256	0	8	474-58-8	8	8	11	菝葜	Baqia	Smilax China
12265	MOL000359	47.256	0	8	915-05-9	8	8	11	菝葜	Baqia	Smilax China
12265	MOL000359	47.256	0	8	5779-62-4	8	8	11	菝葜	Baqia	Smilax China
12265	MOL000359	47.256	0	8	64997-52-0	8	8	11	菝葜	Baqia	Smilax China
12265	MOL000359	47.256	0	60	83-46-5	60	60	35	常山	Changshan	Dichroae Radix
12265	MOL000359	47.256	0	60	149-91-7	60	60	35	常山	Changshan	Dichroae Radix
12265	MOL000359	47.256	0	60	474-58-8	60	60	35	常山	Changshan	Dichroae Radix
12265	MOL000359	47.256	0	60	915-05-9	60	60	35	常山	Changshan	Dichroae Radix
12265	MOL000359	47.256	0	60	5779-62-4	60	60	35	常山	Changshan	Dichroae Radix
12265	MOL000359	47.256	0	60	64997-52-0	60	60	35	常山	Changshan	Dichroae Radix
12265	MOL000359	47.256	0	43	83-46-5	43	43	16	荜澄茄	Bichengqie	Litseae Fructus
12265	MOL000359	47.256	0	43	149-91-7	43	43	16	荜澄茄	Bichengqie	Litseae Fructus
12265	MOL000359	47.256	0	43	474-58-8	43	43	16	荜澄茄	Bichengqie	Litseae Fructus
12265	MOL000359	47.256	0	43	915-05-9	43	43	16	荜澄茄	Bichengqie	Litseae Fructus
12265	MOL000359	47.256	0	43	5779-62-4	43	43	16	荜澄茄	Bichengqie	Litseae Fructus
12265	MOL000359	47.256	0	43	64997-52-0	43	43	16	荜澄茄	Bichengqie	Litseae Fructus
12265	MOL000359	47.256	0	70	83-46-5	70	70	25	川贝母	Chuanbeimu	Fritiliariae Irrhosae Bulbus
12265	MOL000359	47.256	0	70	149-91-7	70	70	25	川贝母	Chuanbeimu	Fritiliariae Irrhosae Bulbus
12265	MOL000359	47.256	0	70	474-58-8	70	70	25	川贝母	Chuanbeimu	Fritiliariae Irrhosae Bulbus
12265	MOL000359	47.256	0	70	915-05-9	70	70	25	川贝母	Chuanbeimu	Fritiliariae Irrhosae Bulbus
12265	MOL000359	47.256	0	70	5779-62-4	70	70	25	川贝母	Chuanbeimu	Fritiliariae Irrhosae Bulbus
12265	MOL000359	47.256	0	70	64997-52-0	70	70	25	川贝母	Chuanbeimu	Fritiliariae Irrhosae Bulbus
12265	MOL000359	47.256	0	142	83-46-5	142	142	7	枸骨叶	Gouguye	Folium Ilicis Cornutae
12265	MOL000359	47.256	0	142	149-91-7	142	142	7	枸骨叶	Gouguye	Folium Ilicis Cornutae
12265	MOL000359	47.256	0	142	474-58-8	142	142	7	枸骨叶	Gouguye	Folium Ilicis Cornutae
12265	MOL000359	47.256	0	142	915-05-9	142	142	7	枸骨叶	Gouguye	Folium Ilicis Cornutae
12265	MOL000359	47.256	0	142	5779-62-4	142	142	7	枸骨叶	Gouguye	Folium Ilicis Cornutae
12265	MOL000359	47.256	0	142	64997-52-0	142	142	7	枸骨叶	Gouguye	Folium Ilicis Cornutae
12265	MOL000359	47.256	0	61	83-46-5	61	61	15	车前草	Cheqiancao	Plantaginis Herba
12265	MOL000359	47.256	0	61	149-91-7	61	61	15	车前草	Cheqiancao	Plantaginis Herba
12265	MOL000359	47.256	0	61	474-58-8	61	61	15	车前草	Cheqiancao	Plantaginis Herba
12265	MOL000359	47.256	0	61	915-05-9	61	61	15	车前草	Cheqiancao	Plantaginis Herba
12265	MOL000359	47.256	0	61	5779-62-4	61	61	15	车前草	Cheqiancao	Plantaginis Herba
12265	MOL000359	47.256	0	61	64997-52-0	61	61	15	车前草	Cheqiancao	Plantaginis Herba
12265	MOL000359	47.256	0	21	83-46-5	21	21	31	白芍	Baishao	Paeoniae Radix Alba
12265	MOL000359	47.256	0	21	149-91-7	21	21	31	白芍	Baishao	Paeoniae Radix Alba
12265	MOL000359	47.256	0	21	474-58-8	21	21	31	白芍	Baishao	Paeoniae Radix Alba
12265	MOL000359	47.256	0	21	915-05-9	21	21	31	白芍	Baishao	Paeoniae Radix Alba
12265	MOL000359	47.256	0	21	5779-62-4	21	21	31	白芍	Baishao	Paeoniae Radix Alba
12265	MOL000359	47.256	0	21	64997-52-0	21	21	31	白芍	Baishao	Paeoniae Radix Alba
12265	MOL000359	47.256	0	134	83-46-5	134	134	17	甘松	Gansong	Nardostachyos Radix Et Rhizoma
12265	MOL000359	47.256	0	134	149-91-7	134	134	17	甘松	Gansong	Nardostachyos Radix Et Rhizoma
12265	MOL000359	47.256	0	134	474-58-8	134	134	17	甘松	Gansong	Nardostachyos Radix Et Rhizoma
12265	MOL000359	47.256	0	134	915-05-9	134	134	17	甘松	Gansong	Nardostachyos Radix Et Rhizoma
12265	MOL000359	47.256	0	134	5779-62-4	134	134	17	甘松	Gansong	Nardostachyos Radix Et Rhizoma
12265	MOL000359	47.256	0	134	64997-52-0	134	134	17	甘松	Gansong	Nardostachyos Radix Et Rhizoma
12265	MOL000359	47.256	0	71	83-46-5	71	71	5	川槿皮	Chuanjinpi	Cortex Hibisci
12265	MOL000359	47.256	0	71	149-91-7	71	71	5	川槿皮	Chuanjinpi	Cortex Hibisci
12265	MOL000359	47.256	0	71	474-58-8	71	71	5	川槿皮	Chuanjinpi	Cortex Hibisci
12265	MOL000359	47.256	0	71	915-05-9	71	71	5	川槿皮	Chuanjinpi	Cortex Hibisci
12265	MOL000359	47.256	0	71	5779-62-4	71	71	5	川槿皮	Chuanjinpi	Cortex Hibisci
12265	MOL000359	47.256	0	71	64997-52-0	71	71	5	川槿皮	Chuanjinpi	Cortex Hibisci
12265	MOL000359	47.256	0	62	83-46-5	62	62	15	车前子	Cheqianzi	Plantaginis Semen
12265	MOL000359	47.256	0	62	149-91-7	62	62	15	车前子	Cheqianzi	Plantaginis Semen
12265	MOL000359	47.256	0	62	474-58-8	62	62	15	车前子	Cheqianzi	Plantaginis Semen
12265	MOL000359	47.256	0	62	915-05-9	62	62	15	车前子	Cheqianzi	Plantaginis Semen
12265	MOL000359	47.256	0	62	5779-62-4	62	62	15	车前子	Cheqianzi	Plantaginis Semen
12265	MOL000359	47.256	0	62	64997-52-0	62	62	15	车前子	Cheqianzi	Plantaginis Semen
12265	MOL000359	47.256	0	7	83-46-5	7	7	33	巴戟天	Bajitian	Morindae Officinalis Radix
12265	MOL000359	47.256	0	7	149-91-7	7	7	33	巴戟天	Bajitian	Morindae Officinalis Radix
12265	MOL000359	47.256	0	7	474-58-8	7	7	33	巴戟天	Bajitian	Morindae Officinalis Radix
12265	MOL000359	47.256	0	7	915-05-9	7	7	33	巴戟天	Bajitian	Morindae Officinalis Radix
12265	MOL000359	47.256	0	7	5779-62-4	7	7	33	巴戟天	Bajitian	Morindae Officinalis Radix
12265	MOL000359	47.256	0	7	64997-52-0	7	7	33	巴戟天	Bajitian	Morindae Officinalis Radix
12265	MOL000359	47.256	0	133	83-46-5	133	133	30	甘草	Gancao	licorice
12265	MOL000359	47.256	0	133	149-91-7	133	133	30	甘草	Gancao	licorice
12265	MOL000359	47.256	0	133	474-58-8	133	133	30	甘草	Gancao	licorice
12265	MOL000359	47.256	0	133	915-05-9	133	133	30	甘草	Gancao	licorice
12265	MOL000359	47.256	0	133	5779-62-4	133	133	30	甘草	Gancao	licorice
12265	MOL000359	47.256	0	133	64997-52-0	133	133	30	甘草	Gancao	licorice
12265	MOL000359	47.256	0	24	83-46-5	24	24	7	白薇	Baiwei	Radix Cynanchi
12265	MOL000359	47.256	0	24	149-91-7	24	24	7	白薇	Baiwei	Radix Cynanchi
12265	MOL000359	47.256	0	24	474-58-8	24	24	7	白薇	Baiwei	Radix Cynanchi
12265	MOL000359	47.256	0	24	915-05-9	24	24	7	白薇	Baiwei	Radix Cynanchi
12265	MOL000359	47.256	0	24	5779-62-4	24	24	7	白薇	Baiwei	Radix Cynanchi
12265	MOL000359	47.256	0	24	64997-52-0	24	24	7	白薇	Baiwei	Radix Cynanchi
12265	MOL000359	47.256	0	118	83-46-5	118	118	1	鹅不食草	Ebushicao	Centipedae Herba
12265	MOL000359	47.256	0	118	149-91-7	118	118	1	鹅不食草	Ebushicao	Centipedae Herba
12265	MOL000359	47.256	0	118	474-58-8	118	118	1	鹅不食草	Ebushicao	Centipedae Herba
12265	MOL000359	47.256	0	118	915-05-9	118	118	1	鹅不食草	Ebushicao	Centipedae Herba
12265	MOL000359	47.256	0	118	5779-62-4	118	118	1	鹅不食草	Ebushicao	Centipedae Herba
12265	MOL000359	47.256	0	118	64997-52-0	118	118	1	鹅不食草	Ebushicao	Centipedae Herba
12265	MOL000359	47.256	0	30	83-46-5	30	30	27	柏子仁	Baiziren	Platycladi Semen
12265	MOL000359	47.256	0	30	149-91-7	30	30	27	柏子仁	Baiziren	Platycladi Semen
12265	MOL000359	47.256	0	30	474-58-8	30	30	27	柏子仁	Baiziren	Platycladi Semen
12265	MOL000359	47.256	0	30	915-05-9	30	30	27	柏子仁	Baiziren	Platycladi Semen
12265	MOL000359	47.256	0	30	5779-62-4	30	30	27	柏子仁	Baiziren	Platycladi Semen
12265	MOL000359	47.256	0	30	64997-52-0	30	30	27	柏子仁	Baiziren	Platycladi Semen
12265	MOL000359	47.256	0	64	83-46-5	64	64	17	陈皮	Chenpi	Citrus Reticulata
12265	MOL000359	47.256	0	64	149-91-7	64	64	17	陈皮	Chenpi	Citrus Reticulata
12265	MOL000359	47.256	0	64	474-58-8	64	64	17	陈皮	Chenpi	Citrus Reticulata
12265	MOL000359	47.256	0	64	915-05-9	64	64	17	陈皮	Chenpi	Citrus Reticulata
12265	MOL000359	47.256	0	64	5779-62-4	64	64	17	陈皮	Chenpi	Citrus Reticulata
12265	MOL000359	47.256	0	64	64997-52-0	64	64	17	陈皮	Chenpi	Citrus Reticulata
12265	MOL000359	47.256	0	45	83-46-5	45	45	15	萹蓄	Bianxu	Polygoni Avicularis Herba
12265	MOL000359	47.256	0	45	149-91-7	45	45	15	萹蓄	Bianxu	Polygoni Avicularis Herba
12265	MOL000359	47.256	0	45	474-58-8	45	45	15	萹蓄	Bianxu	Polygoni Avicularis Herba
12265	MOL000359	47.256	0	45	915-05-9	45	45	15	萹蓄	Bianxu	Polygoni Avicularis Herba
12265	MOL000359	47.256	0	45	5779-62-4	45	45	15	萹蓄	Bianxu	Polygoni Avicularis Herba
12265	MOL000359	47.256	0	45	64997-52-0	45	45	15	萹蓄	Bianxu	Polygoni Avicularis Herba
12265	MOL000359	47.256	0	33	83-46-5	33	33	5	板蓝根	Banlangen	Isatdis Radix
12265	MOL000359	47.256	0	33	149-91-7	33	33	5	板蓝根	Banlangen	Isatdis Radix
12265	MOL000359	47.256	0	33	474-58-8	33	33	5	板蓝根	Banlangen	Isatdis Radix
12265	MOL000359	47.256	0	33	915-05-9	33	33	5	板蓝根	Banlangen	Isatdis Radix
12265	MOL000359	47.256	0	33	5779-62-4	33	33	5	板蓝根	Banlangen	Isatdis Radix
12265	MOL000359	47.256	0	33	64997-52-0	33	33	5	板蓝根	Banlangen	Isatdis Radix
12265	MOL000359	47.256	0	31	83-46-5	31	31	5	败酱草	Baijiangcao	Herba Patriniae
12265	MOL000359	47.256	0	31	149-91-7	31	31	5	败酱草	Baijiangcao	Herba Patriniae
12265	MOL000359	47.256	0	31	474-58-8	31	31	5	败酱草	Baijiangcao	Herba Patriniae
12265	MOL000359	47.256	0	31	915-05-9	31	31	5	败酱草	Baijiangcao	Herba Patriniae
12265	MOL000359	47.256	0	31	5779-62-4	31	31	5	败酱草	Baijiangcao	Herba Patriniae
12265	MOL000359	47.256	0	31	64997-52-0	31	31	5	败酱草	Baijiangcao	Herba Patriniae
12265	MOL000359	47.256	0	110	83-46-5	110	110	25	冬瓜子	Dongguazi	Benincasae Semen
12265	MOL000359	47.256	0	110	149-91-7	110	110	25	冬瓜子	Dongguazi	Benincasae Semen
12265	MOL000359	47.256	0	110	474-58-8	110	110	25	冬瓜子	Dongguazi	Benincasae Semen
12265	MOL000359	47.256	0	110	915-05-9	110	110	25	冬瓜子	Dongguazi	Benincasae Semen
12265	MOL000359	47.256	0	110	5779-62-4	110	110	25	冬瓜子	Dongguazi	Benincasae Semen
12265	MOL000359	47.256	0	110	64997-52-0	110	110	25	冬瓜子	Dongguazi	Benincasae Semen
12265	MOL000359	47.256	0	97	83-46-5	97	97	17	刀豆	Daodou	Canavaliae Semen
12265	MOL000359	47.256	0	97	149-91-7	97	97	17	刀豆	Daodou	Canavaliae Semen
12265	MOL000359	47.256	0	97	474-58-8	97	97	17	刀豆	Daodou	Canavaliae Semen
12265	MOL000359	47.256	0	97	915-05-9	97	97	17	刀豆	Daodou	Canavaliae Semen
12265	MOL000359	47.256	0	97	5779-62-4	97	97	17	刀豆	Daodou	Canavaliae Semen
12265	MOL000359	47.256	0	97	64997-52-0	97	97	17	刀豆	Daodou	Canavaliae Semen
12265	MOL000359	47.256	0	73	83-46-5	73	73	15	川木通	Chuanmutong	Clematidis Armandii Caulis
12265	MOL000359	47.256	0	73	149-91-7	73	73	15	川木通	Chuanmutong	Clematidis Armandii Caulis
12265	MOL000359	47.256	0	73	474-58-8	73	73	15	川木通	Chuanmutong	Clematidis Armandii Caulis
12265	MOL000359	47.256	0	73	915-05-9	73	73	15	川木通	Chuanmutong	Clematidis Armandii Caulis
12265	MOL000359	47.256	0	73	5779-62-4	73	73	15	川木通	Chuanmutong	Clematidis Armandii Caulis
12265	MOL000359	47.256	0	73	64997-52-0	73	73	15	川木通	Chuanmutong	Clematidis Armandii Caulis
12265	MOL000359	47.256	0	10	83-46-5	10	10	25	白附子	Baifuzi	Typhonii Rhizoma
12265	MOL000359	47.256	0	10	149-91-7	10	10	25	白附子	Baifuzi	Typhonii Rhizoma
12265	MOL000359	47.256	0	10	474-58-8	10	10	25	白附子	Baifuzi	Typhonii Rhizoma
12265	MOL000359	47.256	0	10	915-05-9	10	10	25	白附子	Baifuzi	Typhonii Rhizoma
12265	MOL000359	47.256	0	10	5779-62-4	10	10	25	白附子	Baifuzi	Typhonii Rhizoma
12265	MOL000359	47.256	0	10	64997-52-0	10	10	25	白附子	Baifuzi	Typhonii Rhizoma
12265	MOL000359	47.256	0	131	83-46-5	131	131	16	附子	Fuzi	Aconiti Lateralis Radix Praeparata
12265	MOL000359	47.256	0	131	149-91-7	131	131	16	附子	Fuzi	Aconiti Lateralis Radix Praeparata
12265	MOL000359	47.256	0	131	474-58-8	131	131	16	附子	Fuzi	Aconiti Lateralis Radix Praeparata
12265	MOL000359	47.256	0	131	915-05-9	131	131	16	附子	Fuzi	Aconiti Lateralis Radix Praeparata
12265	MOL000359	47.256	0	131	5779-62-4	131	131	16	附子	Fuzi	Aconiti Lateralis Radix Praeparata
12265	MOL000359	47.256	0	131	64997-52-0	131	131	16	附子	Fuzi	Aconiti Lateralis Radix Praeparata
12265	MOL000359	47.256	0	100	83-46-5	100	100	15	地耳草	Diercao	Hyperici Japonici Herber
12265	MOL000359	47.256	0	100	149-91-7	100	100	15	地耳草	Diercao	Hyperici Japonici Herber
12265	MOL000359	47.256	0	100	474-58-8	100	100	15	地耳草	Diercao	Hyperici Japonici Herber
12265	MOL000359	47.256	0	100	915-05-9	100	100	15	地耳草	Diercao	Hyperici Japonici Herber
12265	MOL000359	47.256	0	100	5779-62-4	100	100	15	地耳草	Diercao	Hyperici Japonici Herber
12265	MOL000359	47.256	0	100	64997-52-0	100	100	15	地耳草	Diercao	Hyperici Japonici Herber
12265	MOL000359	47.256	0	197	83-46-5	197	197	28	蒺藜	Jili	Tribulifructus
12265	MOL000359	47.256	0	197	149-91-7	197	197	28	蒺藜	Jili	Tribulifructus
12265	MOL000359	47.256	0	197	474-58-8	197	197	28	蒺藜	Jili	Tribulifructus
12265	MOL000359	47.256	0	197	915-05-9	197	197	28	蒺藜	Jili	Tribulifructus
12265	MOL000359	47.256	0	197	5779-62-4	197	197	28	蒺藜	Jili	Tribulifructus
12265	MOL000359	47.256	0	197	64997-52-0	197	197	28	蒺藜	Jili	Tribulifructus
12265	MOL000359	47.256	0	258	83-46-5	258	258	11	路路通	Lulutong	Fructuslipuidambaris
12265	MOL000359	47.256	0	258	149-91-7	258	258	11	路路通	Lulutong	Fructuslipuidambaris
12265	MOL000359	47.256	0	258	474-58-8	258	258	11	路路通	Lulutong	Fructuslipuidambaris
12265	MOL000359	47.256	0	258	915-05-9	258	258	11	路路通	Lulutong	Fructuslipuidambaris
12265	MOL000359	47.256	0	258	5779-62-4	258	258	11	路路通	Lulutong	Fructuslipuidambaris
12265	MOL000359	47.256	0	258	64997-52-0	258	258	11	路路通	Lulutong	Fructuslipuidambaris
12265	MOL000359	47.256	0	252	83-46-5	252	252	5	龙葵	Longkui	Solanum Nigrum Linn.
12265	MOL000359	47.256	0	252	149-91-7	252	252	5	龙葵	Longkui	Solanum Nigrum Linn.
12265	MOL000359	47.256	0	252	474-58-8	252	252	5	龙葵	Longkui	Solanum Nigrum Linn.
12265	MOL000359	47.256	0	252	915-05-9	252	252	5	龙葵	Longkui	Solanum Nigrum Linn.
12265	MOL000359	47.256	0	252	5779-62-4	252	252	5	龙葵	Longkui	Solanum Nigrum Linn.
12265	MOL000359	47.256	0	252	64997-52-0	252	252	5	龙葵	Longkui	Solanum Nigrum Linn.
12265	MOL000359	47.256	0	234	83-46-5	234	234	18	莱菔子	Laifuzi	Raphani Semen
12265	MOL000359	47.256	0	234	149-91-7	234	234	18	莱菔子	Laifuzi	Raphani Semen
12265	MOL000359	47.256	0	234	474-58-8	234	234	18	莱菔子	Laifuzi	Raphani Semen
12265	MOL000359	47.256	0	234	915-05-9	234	234	18	莱菔子	Laifuzi	Raphani Semen
12265	MOL000359	47.256	0	234	5779-62-4	234	234	18	莱菔子	Laifuzi	Raphani Semen
12265	MOL000359	47.256	0	234	64997-52-0	234	234	18	莱菔子	Laifuzi	Raphani Semen
12265	MOL000359	47.256	0	246	83-46-5	246	246	11	两头尖	Liangtoujian	Rhizoma Anemones Raddeanae
12265	MOL000359	47.256	0	246	149-91-7	246	246	11	两头尖	Liangtoujian	Rhizoma Anemones Raddeanae
12265	MOL000359	47.256	0	246	474-58-8	246	246	11	两头尖	Liangtoujian	Rhizoma Anemones Raddeanae
12265	MOL000359	47.256	0	246	915-05-9	246	246	11	两头尖	Liangtoujian	Rhizoma Anemones Raddeanae
12265	MOL000359	47.256	0	246	5779-62-4	246	246	11	两头尖	Liangtoujian	Rhizoma Anemones Raddeanae
12265	MOL000359	47.256	0	246	64997-52-0	246	246	11	两头尖	Liangtoujian	Rhizoma Anemones Raddeanae
12265	MOL000359	47.256	0	278	83-46-5	278	278	17	玫瑰花	Meiguihua	Rose Rugosae Flos
12265	MOL000359	47.256	0	278	149-91-7	278	278	17	玫瑰花	Meiguihua	Rose Rugosae Flos
12265	MOL000359	47.256	0	278	474-58-8	278	278	17	玫瑰花	Meiguihua	Rose Rugosae Flos
12265	MOL000359	47.256	0	278	915-05-9	278	278	17	玫瑰花	Meiguihua	Rose Rugosae Flos
12265	MOL000359	47.256	0	278	5779-62-4	278	278	17	玫瑰花	Meiguihua	Rose Rugosae Flos
12265	MOL000359	47.256	0	278	64997-52-0	278	278	17	玫瑰花	Meiguihua	Rose Rugosae Flos
12265	MOL000359	47.256	0	254	83-46-5	254	254	5	漏芦	Loulu	Rhapontici Radix
12265	MOL000359	47.256	0	254	149-91-7	254	254	5	漏芦	Loulu	Rhapontici Radix
12265	MOL000359	47.256	0	254	474-58-8	254	254	5	漏芦	Loulu	Rhapontici Radix
12265	MOL000359	47.256	0	254	915-05-9	254	254	5	漏芦	Loulu	Rhapontici Radix
12265	MOL000359	47.256	0	254	5779-62-4	254	254	5	漏芦	Loulu	Rhapontici Radix
12265	MOL000359	47.256	0	254	64997-52-0	254	254	5	漏芦	Loulu	Rhapontici Radix
12265	MOL000359	47.256	0	206	83-46-5	206	206	5	金荞麦	Jinqiaomai	Rhizoma Fagopyri Cymosi
12265	MOL000359	47.256	0	206	149-91-7	206	206	5	金荞麦	Jinqiaomai	Rhizoma Fagopyri Cymosi
12265	MOL000359	47.256	0	206	474-58-8	206	206	5	金荞麦	Jinqiaomai	Rhizoma Fagopyri Cymosi
12265	MOL000359	47.256	0	206	915-05-9	206	206	5	金荞麦	Jinqiaomai	Rhizoma Fagopyri Cymosi
12265	MOL000359	47.256	0	206	5779-62-4	206	206	5	金荞麦	Jinqiaomai	Rhizoma Fagopyri Cymosi
12265	MOL000359	47.256	0	206	64997-52-0	206	206	5	金荞麦	Jinqiaomai	Rhizoma Fagopyri Cymosi
12265	MOL000359	47.256	0	229	83-46-5	229	229	19	苦楝子	Kulianzi	Meliae Azedarach Fructus
12265	MOL000359	47.256	0	229	149-91-7	229	229	19	苦楝子	Kulianzi	Meliae Azedarach Fructus
12265	MOL000359	47.256	0	229	474-58-8	229	229	19	苦楝子	Kulianzi	Meliae Azedarach Fructus
12265	MOL000359	47.256	0	229	915-05-9	229	229	19	苦楝子	Kulianzi	Meliae Azedarach Fructus
12265	MOL000359	47.256	0	229	5779-62-4	229	229	19	苦楝子	Kulianzi	Meliae Azedarach Fructus
12265	MOL000359	47.256	0	229	64997-52-0	229	229	19	苦楝子	Kulianzi	Meliae Azedarach Fructus
12265	MOL000359	47.256	0	262	83-46-5	262	262	5	绿豆	Lvdou	Vigna Radiata
12265	MOL000359	47.256	0	262	149-91-7	262	262	5	绿豆	Lvdou	Vigna Radiata
12265	MOL000359	47.256	0	262	474-58-8	262	262	5	绿豆	Lvdou	Vigna Radiata
12265	MOL000359	47.256	0	262	915-05-9	262	262	5	绿豆	Lvdou	Vigna Radiata
12265	MOL000359	47.256	0	262	5779-62-4	262	262	5	绿豆	Lvdou	Vigna Radiata
12265	MOL000359	47.256	0	262	64997-52-0	262	262	5	绿豆	Lvdou	Vigna Radiata
12265	MOL000359	47.256	0	245	83-46-5	245	245	11	两面针	Liangmianzhen	Zanthoxylum Nitidum
12265	MOL000359	47.256	0	245	149-91-7	245	245	11	两面针	Liangmianzhen	Zanthoxylum Nitidum
12265	MOL000359	47.256	0	245	474-58-8	245	245	11	两面针	Liangmianzhen	Zanthoxylum Nitidum
12265	MOL000359	47.256	0	245	915-05-9	245	245	11	两面针	Liangmianzhen	Zanthoxylum Nitidum
12265	MOL000359	47.256	0	245	5779-62-4	245	245	11	两面针	Liangmianzhen	Zanthoxylum Nitidum
12265	MOL000359	47.256	0	245	64997-52-0	245	245	11	两面针	Liangmianzhen	Zanthoxylum Nitidum
12265	MOL000359	47.256	0	213	83-46-5	213	213	1	荆芥穗	Jingjiesui	Schizonepetae Spica
12265	MOL000359	47.256	0	213	149-91-7	213	213	1	荆芥穗	Jingjiesui	Schizonepetae Spica
12265	MOL000359	47.256	0	213	474-58-8	213	213	1	荆芥穗	Jingjiesui	Schizonepetae Spica
12265	MOL000359	47.256	0	213	915-05-9	213	213	1	荆芥穗	Jingjiesui	Schizonepetae Spica
12265	MOL000359	47.256	0	213	5779-62-4	213	213	1	荆芥穗	Jingjiesui	Schizonepetae Spica
12265	MOL000359	47.256	0	213	64997-52-0	213	213	1	荆芥穗	Jingjiesui	Schizonepetae Spica
12265	MOL000359	47.256	0	233	83-46-5	233	233	37	辣椒	Lajiao	Capsici Fructus
12265	MOL000359	47.256	0	233	149-91-7	233	233	37	辣椒	Lajiao	Capsici Fructus
12265	MOL000359	47.256	0	233	474-58-8	233	233	37	辣椒	Lajiao	Capsici Fructus
12265	MOL000359	47.256	0	233	915-05-9	233	233	37	辣椒	Lajiao	Capsici Fructus
12265	MOL000359	47.256	0	233	5779-62-4	233	233	37	辣椒	Lajiao	Capsici Fructus
12265	MOL000359	47.256	0	233	64997-52-0	233	233	37	辣椒	Lajiao	Capsici Fructus
12265	MOL000359	47.256	0	257	83-46-5	257	257	11	鹿衔草	Luxiancao	Herba Pyrolae
12265	MOL000359	47.256	0	257	149-91-7	257	257	11	鹿衔草	Luxiancao	Herba Pyrolae
12265	MOL000359	47.256	0	257	474-58-8	257	257	11	鹿衔草	Luxiancao	Herba Pyrolae
12265	MOL000359	47.256	0	257	915-05-9	257	257	11	鹿衔草	Luxiancao	Herba Pyrolae
12265	MOL000359	47.256	0	257	5779-62-4	257	257	11	鹿衔草	Luxiancao	Herba Pyrolae
12265	MOL000359	47.256	0	257	64997-52-0	257	257	11	鹿衔草	Luxiancao	Herba Pyrolae
12265	MOL000359	47.256	0	261	83-46-5	261	261	12	络石藤	Luoshiteng	Trachelospermumjasminoides
12265	MOL000359	47.256	0	261	149-91-7	261	261	12	络石藤	Luoshiteng	Trachelospermumjasminoides
12265	MOL000359	47.256	0	261	474-58-8	261	261	12	络石藤	Luoshiteng	Trachelospermumjasminoides
12265	MOL000359	47.256	0	261	915-05-9	261	261	12	络石藤	Luoshiteng	Trachelospermumjasminoides
12265	MOL000359	47.256	0	261	5779-62-4	261	261	12	络石藤	Luoshiteng	Trachelospermumjasminoides
12265	MOL000359	47.256	0	261	64997-52-0	261	261	12	络石藤	Luoshiteng	Trachelospermumjasminoides
12265	MOL000359	47.256	0	185	83-46-5	185	185	32	黄精	Huangjing	Polygonati Rhizoma
12265	MOL000359	47.256	0	185	149-91-7	185	185	32	黄精	Huangjing	Polygonati Rhizoma
12265	MOL000359	47.256	0	185	474-58-8	185	185	32	黄精	Huangjing	Polygonati Rhizoma
12265	MOL000359	47.256	0	185	915-05-9	185	185	32	黄精	Huangjing	Polygonati Rhizoma
12265	MOL000359	47.256	0	185	5779-62-4	185	185	32	黄精	Huangjing	Polygonati Rhizoma
12265	MOL000359	47.256	0	185	64997-52-0	185	185	32	黄精	Huangjing	Polygonati Rhizoma
12265	MOL000359	47.256	0	149	83-46-5	149	149	21	贯叶金丝桃	Guanyejinsitao	Herbahypericiperforati
12265	MOL000359	47.256	0	149	149-91-7	149	149	21	贯叶金丝桃	Guanyejinsitao	Herbahypericiperforati
12265	MOL000359	47.256	0	149	474-58-8	149	149	21	贯叶金丝桃	Guanyejinsitao	Herbahypericiperforati
12265	MOL000359	47.256	0	149	915-05-9	149	149	21	贯叶金丝桃	Guanyejinsitao	Herbahypericiperforati
12265	MOL000359	47.256	0	149	5779-62-4	149	149	21	贯叶金丝桃	Guanyejinsitao	Herbahypericiperforati
12265	MOL000359	47.256	0	149	64997-52-0	149	149	21	贯叶金丝桃	Guanyejinsitao	Herbahypericiperforati
12265	MOL000359	47.256	0	238	83-46-5	238	238	19	雷丸	Leiwan	Omphalia
12265	MOL000359	47.256	0	238	149-91-7	238	238	19	雷丸	Leiwan	Omphalia
12265	MOL000359	47.256	0	238	474-58-8	238	238	19	雷丸	Leiwan	Omphalia
12265	MOL000359	47.256	0	238	915-05-9	238	238	19	雷丸	Leiwan	Omphalia
12265	MOL000359	47.256	0	238	5779-62-4	238	238	19	雷丸	Leiwan	Omphalia
12265	MOL000359	47.256	0	238	64997-52-0	238	238	19	雷丸	Leiwan	Omphalia
12265	MOL000359	47.256	0	190	83-46-5	190	190	9	火麻仁	Huomaren	Cannabis Sativa L.
12265	MOL000359	47.256	0	190	149-91-7	190	190	9	火麻仁	Huomaren	Cannabis Sativa L.
12265	MOL000359	47.256	0	190	474-58-8	190	190	9	火麻仁	Huomaren	Cannabis Sativa L.
12265	MOL000359	47.256	0	190	915-05-9	190	190	9	火麻仁	Huomaren	Cannabis Sativa L.
12265	MOL000359	47.256	0	190	5779-62-4	190	190	9	火麻仁	Huomaren	Cannabis Sativa L.
12265	MOL000359	47.256	0	190	64997-52-0	190	190	9	火麻仁	Huomaren	Cannabis Sativa L.
12265	MOL000359	47.256	0	161	83-46-5	161	161	5	荷叶	Heye	Folium Nelumbinis
12265	MOL000359	47.256	0	161	149-91-7	161	161	5	荷叶	Heye	Folium Nelumbinis
12265	MOL000359	47.256	0	161	474-58-8	161	161	5	荷叶	Heye	Folium Nelumbinis
12265	MOL000359	47.256	0	161	915-05-9	161	161	5	荷叶	Heye	Folium Nelumbinis
12265	MOL000359	47.256	0	161	5779-62-4	161	161	5	荷叶	Heye	Folium Nelumbinis
12265	MOL000359	47.256	0	161	64997-52-0	161	161	5	荷叶	Heye	Folium Nelumbinis
12265	MOL000359	47.256	0	210	83-46-5	210	210	5	锦灯笼	Jindenglong	Calyx Seu Fructus Physalis
12265	MOL000359	47.256	0	210	149-91-7	210	210	5	锦灯笼	Jindenglong	Calyx Seu Fructus Physalis
12265	MOL000359	47.256	0	210	474-58-8	210	210	5	锦灯笼	Jindenglong	Calyx Seu Fructus Physalis
12265	MOL000359	47.256	0	210	915-05-9	210	210	5	锦灯笼	Jindenglong	Calyx Seu Fructus Physalis
12265	MOL000359	47.256	0	210	5779-62-4	210	210	5	锦灯笼	Jindenglong	Calyx Seu Fructus Physalis
12265	MOL000359	47.256	0	210	64997-52-0	210	210	5	锦灯笼	Jindenglong	Calyx Seu Fructus Physalis
12265	MOL000359	47.256	0	212	83-46-5	212	212	1	荆芥	Jingjie	Schizonepetae Herba
12265	MOL000359	47.256	0	212	149-91-7	212	212	1	荆芥	Jingjie	Schizonepetae Herba
12265	MOL000359	47.256	0	212	474-58-8	212	212	1	荆芥	Jingjie	Schizonepetae Herba
12265	MOL000359	47.256	0	212	915-05-9	212	212	1	荆芥	Jingjie	Schizonepetae Herba
12265	MOL000359	47.256	0	212	5779-62-4	212	212	1	荆芥	Jingjie	Schizonepetae Herba
12265	MOL000359	47.256	0	212	64997-52-0	212	212	1	荆芥	Jingjie	Schizonepetae Herba
12265	MOL000359	47.256	0	256	83-46-5	256	256	8	芦荟	Luhui	Aloe
12265	MOL000359	47.256	0	256	149-91-7	256	256	8	芦荟	Luhui	Aloe
12265	MOL000359	47.256	0	256	474-58-8	256	256	8	芦荟	Luhui	Aloe
12265	MOL000359	47.256	0	256	915-05-9	256	256	8	芦荟	Luhui	Aloe
12265	MOL000359	47.256	0	256	5779-62-4	256	256	8	芦荟	Luhui	Aloe
12265	MOL000359	47.256	0	256	64997-52-0	256	256	8	芦荟	Luhui	Aloe
12265	MOL000359	47.256	0	153	83-46-5	153	153	24	鬼箭羽	Guijianyu	Euonymi Alati Ramulus
12265	MOL000359	47.256	0	153	149-91-7	153	153	24	鬼箭羽	Guijianyu	Euonymi Alati Ramulus
12265	MOL000359	47.256	0	153	474-58-8	153	153	24	鬼箭羽	Guijianyu	Euonymi Alati Ramulus
12265	MOL000359	47.256	0	153	915-05-9	153	153	24	鬼箭羽	Guijianyu	Euonymi Alati Ramulus
12265	MOL000359	47.256	0	153	5779-62-4	153	153	24	鬼箭羽	Guijianyu	Euonymi Alati Ramulus
12265	MOL000359	47.256	0	153	64997-52-0	153	153	24	鬼箭羽	Guijianyu	Euonymi Alati Ramulus
12265	MOL000359	47.256	0	259	83-46-5	259	259	28	罗布麻叶	Luobumaye	Apocyniveneti Folium
12265	MOL000359	47.256	0	259	149-91-7	259	259	28	罗布麻叶	Luobumaye	Apocyniveneti Folium
12265	MOL000359	47.256	0	259	474-58-8	259	259	28	罗布麻叶	Luobumaye	Apocyniveneti Folium
12265	MOL000359	47.256	0	259	915-05-9	259	259	28	罗布麻叶	Luobumaye	Apocyniveneti Folium
12265	MOL000359	47.256	0	259	5779-62-4	259	259	28	罗布麻叶	Luobumaye	Apocyniveneti Folium
12265	MOL000359	47.256	0	259	64997-52-0	259	259	28	罗布麻叶	Luobumaye	Apocyniveneti Folium
12265	MOL000359	47.256	0	250	83-46-5	250	250	1	零陵香	Linglingxiang	Lysimachiae Foenigraeci Herba
12265	MOL000359	47.256	0	250	149-91-7	250	250	1	零陵香	Linglingxiang	Lysimachiae Foenigraeci Herba
12265	MOL000359	47.256	0	250	474-58-8	250	250	1	零陵香	Linglingxiang	Lysimachiae Foenigraeci Herba
12265	MOL000359	47.256	0	250	915-05-9	250	250	1	零陵香	Linglingxiang	Lysimachiae Foenigraeci Herba
12265	MOL000359	47.256	0	250	5779-62-4	250	250	1	零陵香	Linglingxiang	Lysimachiae Foenigraeci Herba
12265	MOL000359	47.256	0	250	64997-52-0	250	250	1	零陵香	Linglingxiang	Lysimachiae Foenigraeci Herba
12265	MOL000359	47.256	0	204	83-46-5	204	204	5	金莲花	Jinlianhua	Trollius Chinensis
12265	MOL000359	47.256	0	204	149-91-7	204	204	5	金莲花	Jinlianhua	Trollius Chinensis
12265	MOL000359	47.256	0	204	474-58-8	204	204	5	金莲花	Jinlianhua	Trollius Chinensis
12265	MOL000359	47.256	0	204	915-05-9	204	204	5	金莲花	Jinlianhua	Trollius Chinensis
12265	MOL000359	47.256	0	204	5779-62-4	204	204	5	金莲花	Jinlianhua	Trollius Chinensis
12265	MOL000359	47.256	0	204	64997-52-0	204	204	5	金莲花	Jinlianhua	Trollius Chinensis
12265	MOL000359	47.256	0	188	83-46-5	188	188	4	黄芩	Huangqin	Scutellariae Radix
12265	MOL000359	47.256	0	188	149-91-7	188	188	4	黄芩	Huangqin	Scutellariae Radix
12265	MOL000359	47.256	0	188	474-58-8	188	188	4	黄芩	Huangqin	Scutellariae Radix
12265	MOL000359	47.256	0	188	915-05-9	188	188	4	黄芩	Huangqin	Scutellariae Radix
12265	MOL000359	47.256	0	188	5779-62-4	188	188	4	黄芩	Huangqin	Scutellariae Radix
12265	MOL000359	47.256	0	188	64997-52-0	188	188	4	黄芩	Huangqin	Scutellariae Radix
12265	MOL000359	47.256	0	209	83-46-5	209	209	20	金盏菊花	Jinzhanjuhua	Calendula Officinalis
12265	MOL000359	47.256	0	209	149-91-7	209	209	20	金盏菊花	Jinzhanjuhua	Calendula Officinalis
12265	MOL000359	47.256	0	209	474-58-8	209	209	20	金盏菊花	Jinzhanjuhua	Calendula Officinalis
12265	MOL000359	47.256	0	209	915-05-9	209	209	20	金盏菊花	Jinzhanjuhua	Calendula Officinalis
12265	MOL000359	47.256	0	209	5779-62-4	209	209	20	金盏菊花	Jinzhanjuhua	Calendula Officinalis
12265	MOL000359	47.256	0	209	64997-52-0	209	209	20	金盏菊花	Jinzhanjuhua	Calendula Officinalis
12265	MOL000359	47.256	0	205	83-46-5	205	205	15	金钱草	Jinqiancao	Lysimachiae Herba
12265	MOL000359	47.256	0	205	149-91-7	205	205	15	金钱草	Jinqiancao	Lysimachiae Herba
12265	MOL000359	47.256	0	205	474-58-8	205	205	15	金钱草	Jinqiancao	Lysimachiae Herba
12265	MOL000359	47.256	0	205	915-05-9	205	205	15	金钱草	Jinqiancao	Lysimachiae Herba
12265	MOL000359	47.256	0	205	5779-62-4	205	205	15	金钱草	Jinqiancao	Lysimachiae Herba
12265	MOL000359	47.256	0	205	64997-52-0	205	205	15	金钱草	Jinqiancao	Lysimachiae Herba
12265	MOL000359	47.256	0	200	83-46-5	200	200	30	绞股蓝	Jiaoguolan	Gynostemmae Pentaphylli Herba
12265	MOL000359	47.256	0	200	149-91-7	200	200	30	绞股蓝	Jiaoguolan	Gynostemmae Pentaphylli Herba
12265	MOL000359	47.256	0	200	474-58-8	200	200	30	绞股蓝	Jiaoguolan	Gynostemmae Pentaphylli Herba
12265	MOL000359	47.256	0	200	915-05-9	200	200	30	绞股蓝	Jiaoguolan	Gynostemmae Pentaphylli Herba
12265	MOL000359	47.256	0	200	5779-62-4	200	200	30	绞股蓝	Jiaoguolan	Gynostemmae Pentaphylli Herba
12265	MOL000359	47.256	0	200	64997-52-0	200	200	30	绞股蓝	Jiaoguolan	Gynostemmae Pentaphylli Herba
12265	MOL000359	47.256	0	239	83-46-5	239	239	17	荔枝核	Lizhihe	Litchi Semen
12265	MOL000359	47.256	0	239	149-91-7	239	239	17	荔枝核	Lizhihe	Litchi Semen
12265	MOL000359	47.256	0	239	474-58-8	239	239	17	荔枝核	Lizhihe	Litchi Semen
12265	MOL000359	47.256	0	239	915-05-9	239	239	17	荔枝核	Lizhihe	Litchi Semen
12265	MOL000359	47.256	0	239	5779-62-4	239	239	17	荔枝核	Lizhihe	Litchi Semen
12265	MOL000359	47.256	0	239	64997-52-0	239	239	17	荔枝核	Lizhihe	Litchi Semen
12265	MOL000359	47.256	0	193	83-46-5	193	193	18	鸡屎藤	Jishiteng	Paederiae Scandentis Herba
12265	MOL000359	47.256	0	193	149-91-7	193	193	18	鸡屎藤	Jishiteng	Paederiae Scandentis Herba
12265	MOL000359	47.256	0	193	474-58-8	193	193	18	鸡屎藤	Jishiteng	Paederiae Scandentis Herba
12265	MOL000359	47.256	0	193	915-05-9	193	193	18	鸡屎藤	Jishiteng	Paederiae Scandentis Herba
12265	MOL000359	47.256	0	193	5779-62-4	193	193	18	鸡屎藤	Jishiteng	Paederiae Scandentis Herba
12265	MOL000359	47.256	0	193	64997-52-0	193	193	18	鸡屎藤	Jishiteng	Paederiae Scandentis Herba
12265	MOL000359	47.256	0	199	83-46-5	199	199	17	降香	Jiangxiang	Dalbergiae Odoriferae Lignum
12265	MOL000359	47.256	0	199	149-91-7	199	199	17	降香	Jiangxiang	Dalbergiae Odoriferae Lignum
12265	MOL000359	47.256	0	199	474-58-8	199	199	17	降香	Jiangxiang	Dalbergiae Odoriferae Lignum
12265	MOL000359	47.256	0	199	915-05-9	199	199	17	降香	Jiangxiang	Dalbergiae Odoriferae Lignum
12265	MOL000359	47.256	0	199	5779-62-4	199	199	17	降香	Jiangxiang	Dalbergiae Odoriferae Lignum
12265	MOL000359	47.256	0	199	64997-52-0	199	199	17	降香	Jiangxiang	Dalbergiae Odoriferae Lignum
12265	MOL000359	47.256	0	251	83-46-5	251	251	4	龙胆	Longdan	Gentianae Radix Et Rhozima
12265	MOL000359	47.256	0	251	149-91-7	251	251	4	龙胆	Longdan	Gentianae Radix Et Rhozima
12265	MOL000359	47.256	0	251	474-58-8	251	251	4	龙胆	Longdan	Gentianae Radix Et Rhozima
12265	MOL000359	47.256	0	251	915-05-9	251	251	4	龙胆	Longdan	Gentianae Radix Et Rhozima
12265	MOL000359	47.256	0	251	5779-62-4	251	251	4	龙胆	Longdan	Gentianae Radix Et Rhozima
12265	MOL000359	47.256	0	251	64997-52-0	251	251	4	龙胆	Longdan	Gentianae Radix Et Rhozima
12265	MOL000359	47.256	0	274	83-46-5	274	274	2	蔓荆子	Manjingzi	Viticis Fructus
12265	MOL000359	47.256	0	274	149-91-7	274	274	2	蔓荆子	Manjingzi	Viticis Fructus
12265	MOL000359	47.256	0	274	474-58-8	274	274	2	蔓荆子	Manjingzi	Viticis Fructus
12265	MOL000359	47.256	0	274	915-05-9	274	274	2	蔓荆子	Manjingzi	Viticis Fructus
12265	MOL000359	47.256	0	274	5779-62-4	274	274	2	蔓荆子	Manjingzi	Viticis Fructus
12265	MOL000359	47.256	0	274	64997-52-0	274	274	2	蔓荆子	Manjingzi	Viticis Fructus
12265	MOL000359	47.256	0	214	83-46-5	214	214	22	景天三七	Jintiansanqi	Sedum Aizoon L.
12265	MOL000359	47.256	0	214	149-91-7	214	214	22	景天三七	Jintiansanqi	Sedum Aizoon L.
12265	MOL000359	47.256	0	214	474-58-8	214	214	22	景天三七	Jintiansanqi	Sedum Aizoon L.
12265	MOL000359	47.256	0	214	915-05-9	214	214	22	景天三七	Jintiansanqi	Sedum Aizoon L.
12265	MOL000359	47.256	0	214	5779-62-4	214	214	22	景天三七	Jintiansanqi	Sedum Aizoon L.
12265	MOL000359	47.256	0	214	64997-52-0	214	214	22	景天三七	Jintiansanqi	Sedum Aizoon L.
12265	MOL000359	47.256	0	175	83-46-5	175	175	13	槲寄生	Hujisheng	Viscum Angulatum Heyne
12265	MOL000359	47.256	0	175	149-91-7	175	175	13	槲寄生	Hujisheng	Viscum Angulatum Heyne
12265	MOL000359	47.256	0	175	474-58-8	175	175	13	槲寄生	Hujisheng	Viscum Angulatum Heyne
12265	MOL000359	47.256	0	175	915-05-9	175	175	13	槲寄生	Hujisheng	Viscum Angulatum Heyne
12265	MOL000359	47.256	0	175	5779-62-4	175	175	13	槲寄生	Hujisheng	Viscum Angulatum Heyne
12265	MOL000359	47.256	0	175	64997-52-0	175	175	13	槲寄生	Hujisheng	Viscum Angulatum Heyne
12265	MOL000359	47.256	0	272	83-46-5	272	272	18	麦芽	Maiya	Hordei Fructus Germinatus
12265	MOL000359	47.256	0	272	149-91-7	272	272	18	麦芽	Maiya	Hordei Fructus Germinatus
12265	MOL000359	47.256	0	272	474-58-8	272	272	18	麦芽	Maiya	Hordei Fructus Germinatus
12265	MOL000359	47.256	0	272	915-05-9	272	272	18	麦芽	Maiya	Hordei Fructus Germinatus
12265	MOL000359	47.256	0	272	5779-62-4	272	272	18	麦芽	Maiya	Hordei Fructus Germinatus
12265	MOL000359	47.256	0	272	64997-52-0	272	272	18	麦芽	Maiya	Hordei Fructus Germinatus
12265	MOL000359	47.256	0	179	83-46-5	179	179	21	花生衣	Huashengyi	Peanut Skin
12265	MOL000359	47.256	0	179	149-91-7	179	179	21	花生衣	Huashengyi	Peanut Skin
12265	MOL000359	47.256	0	179	474-58-8	179	179	21	花生衣	Huashengyi	Peanut Skin
12265	MOL000359	47.256	0	179	915-05-9	179	179	21	花生衣	Huashengyi	Peanut Skin
12265	MOL000359	47.256	0	179	5779-62-4	179	179	21	花生衣	Huashengyi	Peanut Skin
12265	MOL000359	47.256	0	179	64997-52-0	179	179	21	花生衣	Huashengyi	Peanut Skin
12265	MOL000359	47.256	0	230	83-46-5	230	230	26	苦杏仁	Kuxingren	Amygdalus Communis Vas
12265	MOL000359	47.256	0	230	149-91-7	230	230	26	苦杏仁	Kuxingren	Amygdalus Communis Vas
12265	MOL000359	47.256	0	230	474-58-8	230	230	26	苦杏仁	Kuxingren	Amygdalus Communis Vas
12265	MOL000359	47.256	0	230	915-05-9	230	230	26	苦杏仁	Kuxingren	Amygdalus Communis Vas
12265	MOL000359	47.256	0	230	5779-62-4	230	230	26	苦杏仁	Kuxingren	Amygdalus Communis Vas
12265	MOL000359	47.256	0	230	64997-52-0	230	230	26	苦杏仁	Kuxingren	Amygdalus Communis Vas
12265	MOL000359	47.256	0	155	83-46-5	155	155	1	桂枝	Guizhi	Cinnamomi Ramulus
12265	MOL000359	47.256	0	155	149-91-7	155	155	1	桂枝	Guizhi	Cinnamomi Ramulus
12265	MOL000359	47.256	0	155	474-58-8	155	155	1	桂枝	Guizhi	Cinnamomi Ramulus
12265	MOL000359	47.256	0	155	915-05-9	155	155	1	桂枝	Guizhi	Cinnamomi Ramulus
12265	MOL000359	47.256	0	155	5779-62-4	155	155	1	桂枝	Guizhi	Cinnamomi Ramulus
12265	MOL000359	47.256	0	155	64997-52-0	155	155	1	桂枝	Guizhi	Cinnamomi Ramulus
12265	MOL000359	47.256	0	195	83-46-5	195	195	5	积雪草	Jixuecao	Centella Asiatica (L.) Urban[Hydro-Cotyle Asiatica L.]
12265	MOL000359	47.256	0	195	149-91-7	195	195	5	积雪草	Jixuecao	Centella Asiatica (L.) Urban[Hydro-Cotyle Asiatica L.]
12265	MOL000359	47.256	0	195	474-58-8	195	195	5	积雪草	Jixuecao	Centella Asiatica (L.) Urban[Hydro-Cotyle Asiatica L.]
12265	MOL000359	47.256	0	195	915-05-9	195	195	5	积雪草	Jixuecao	Centella Asiatica (L.) Urban[Hydro-Cotyle Asiatica L.]
12265	MOL000359	47.256	0	195	5779-62-4	195	195	5	积雪草	Jixuecao	Centella Asiatica (L.) Urban[Hydro-Cotyle Asiatica L.]
12265	MOL000359	47.256	0	195	64997-52-0	195	195	5	积雪草	Jixuecao	Centella Asiatica (L.) Urban[Hydro-Cotyle Asiatica L.]
12265	MOL000359	47.256	0	280	83-46-5	280	280	5	猕猴桃根	Mihoutaogen	Actinidia Chinensis Planch
12265	MOL000359	47.256	0	280	149-91-7	280	280	5	猕猴桃根	Mihoutaogen	Actinidia Chinensis Planch
12265	MOL000359	47.256	0	280	474-58-8	280	280	5	猕猴桃根	Mihoutaogen	Actinidia Chinensis Planch
12265	MOL000359	47.256	0	280	915-05-9	280	280	5	猕猴桃根	Mihoutaogen	Actinidia Chinensis Planch
12265	MOL000359	47.256	0	280	5779-62-4	280	280	5	猕猴桃根	Mihoutaogen	Actinidia Chinensis Planch
12265	MOL000359	47.256	0	280	64997-52-0	280	280	5	猕猴桃根	Mihoutaogen	Actinidia Chinensis Planch
12265	MOL000359	47.256	0	235	83-46-5	235	235	11	老鹳草	Laoguancao	Geranium Wilfordii Maxim.
12265	MOL000359	47.256	0	235	149-91-7	235	235	11	老鹳草	Laoguancao	Geranium Wilfordii Maxim.
12265	MOL000359	47.256	0	235	474-58-8	235	235	11	老鹳草	Laoguancao	Geranium Wilfordii Maxim.
12265	MOL000359	47.256	0	235	915-05-9	235	235	11	老鹳草	Laoguancao	Geranium Wilfordii Maxim.
12265	MOL000359	47.256	0	235	5779-62-4	235	235	11	老鹳草	Laoguancao	Geranium Wilfordii Maxim.
12265	MOL000359	47.256	0	235	64997-52-0	235	235	11	老鹳草	Laoguancao	Geranium Wilfordii Maxim.
12265	MOL000359	47.256	0	228	83-46-5	228	228	19	苦楝皮	Kulianpi	Meliae Cortex
12265	MOL000359	47.256	0	228	149-91-7	228	228	19	苦楝皮	Kulianpi	Meliae Cortex
12265	MOL000359	47.256	0	228	474-58-8	228	228	19	苦楝皮	Kulianpi	Meliae Cortex
12265	MOL000359	47.256	0	228	915-05-9	228	228	19	苦楝皮	Kulianpi	Meliae Cortex
12265	MOL000359	47.256	0	228	5779-62-4	228	228	19	苦楝皮	Kulianpi	Meliae Cortex
12265	MOL000359	47.256	0	228	64997-52-0	228	228	19	苦楝皮	Kulianpi	Meliae Cortex
12256	MOL000362	47.381	0	309	1616-93-9	309	309	14	佩兰	Peilan	Eupatorium Fortunei Turcz
12256	MOL000362	47.381	0	454	1616-93-9	454	454	2	一枝黄花	Yizhihuanghua	Solidaginis Herba
12256	MOL000362	47.381	0	24	1616-93-9	24	24	7	白薇	Baiwei	Radix Cynanchi
12256	MOL000362	47.381	0	104	1616-93-9	104	104	5	地锦草	Dijincao	Euphorbiae Humifusae Herba
12256	MOL000362	47.381	0	175	1616-93-9	175	175	13	槲寄生	Hujisheng	Viscum Angulatum Heyne
12256	MOL000362	47.381	0	261	1616-93-9	261	261	12	络石藤	Luoshiteng	Trachelospermumjasminoides
11398	MOL000365	58.013	0	327	573-44-4	327	327	11	青风藤	Qingfengteng	Caulis Sinomenii
11398	MOL000365	58.013	0	327	1177-14-6	327	327	11	青风藤	Qingfengteng	Caulis Sinomenii
11398	MOL000365	58.013	0	327	21453-69-0	327	327	11	青风藤	Qingfengteng	Caulis Sinomenii
11398	MOL000365	58.013	0	481	573-44-4	481	481	25	浙贝母	Zhebeimu	Fritillariae Thunbrgii Bulbus
11398	MOL000365	58.013	0	481	1177-14-6	481	481	25	浙贝母	Zhebeimu	Fritillariae Thunbrgii Bulbus
11398	MOL000365	58.013	0	481	21453-69-0	481	481	25	浙贝母	Zhebeimu	Fritillariae Thunbrgii Bulbus
11398	MOL000365	58.013	0	96	573-44-4	96	96	30	党参	Dangshen	Codonopsis Radix
11398	MOL000365	58.013	0	96	1177-14-6	96	96	30	党参	Dangshen	Codonopsis Radix
11398	MOL000365	58.013	0	96	21453-69-0	96	96	30	党参	Dangshen	Codonopsis Radix
11398	MOL000365	58.013	0	115	573-44-4	115	115	37	杜仲叶	Duzhongye	Eucommiae Folium
11398	MOL000365	58.013	0	115	1177-14-6	115	115	37	杜仲叶	Duzhongye	Eucommiae Folium
11398	MOL000365	58.013	0	115	21453-69-0	115	115	37	杜仲叶	Duzhongye	Eucommiae Folium
11398	MOL000365	58.013	0	169	573-44-4	169	169	30	红芪	Hongqi	Hedysari Radix
11398	MOL000365	58.013	0	169	1177-14-6	169	169	30	红芪	Hongqi	Hedysari Radix
11398	MOL000365	58.013	0	169	21453-69-0	169	169	30	红芪	Hongqi	Hedysari Radix
11398	MOL000365	58.013	0	175	573-44-4	175	175	13	槲寄生	Hujisheng	Viscum Angulatum Heyne
11398	MOL000365	58.013	0	175	1177-14-6	175	175	13	槲寄生	Hujisheng	Viscum Angulatum Heyne
11398	MOL000365	58.013	0	175	21453-69-0	175	175	13	槲寄生	Hujisheng	Viscum Angulatum Heyne
11398	MOL000365	58.013	0	237	573-44-4	237	237	11	雷公藤	Leigongteng	Tripterygii Radix
11398	MOL000365	58.013	0	237	1177-14-6	237	237	11	雷公藤	Leigongteng	Tripterygii Radix
11398	MOL000365	58.013	0	237	21453-69-0	237	237	11	雷公藤	Leigongteng	Tripterygii Radix
10897	MOL000379	74.078	0	187	94367-42-7	187	187	30	黄芪	Huangqi	Hedysarum Multijugum Maxim.
11037	MOL000391	64.386	0	365	486-62-4	365	365	11	伸筋草	Shenjincao	Rhizome Of Whiteback Greenbrier
11037	MOL000391	64.386	0	406	486-62-4	406	406	36	土荆皮	Tujingpi	Pseudolaricis Cortex
11037	MOL000391	64.386	0	499	486-62-4	499	499	1	葛根	Gegen	Radix Puerariae
11037	MOL000391	64.386	0	139	486-62-4	139	139	2	葛花	Gehua	Puerariae Flos
11037	MOL000391	64.386	0	133	486-62-4	133	133	30	甘草	Gancao	licorice
11037	MOL000391	64.386	0	194	486-62-4	194	194	24	鸡血藤	Jixueteng	Spatholobus Suberectus Dunn
11037	MOL000391	64.386	0	169	486-62-4	169	169	30	红芪	Hongqi	Hedysari Radix
11037	MOL000391	64.386	0	187	486-62-4	187	187	30	黄芪	Huangqi	Hedysarum Multijugum Maxim.
10994	MOL000396	65.836	0	393	21453-69-0	393	393	5	天葵子	Tiankuizi	Semiaquilegiae Radix
10994	MOL000396	65.836	0	395	21453-69-0	395	395	33	天山雪莲	Tianshanxuelian	Saussureae Involucratae Herba
10994	MOL000396	65.836	0	429	21453-69-0	429	429	33	仙茅	Xianmao	Curculiginis Rhizome
10994	MOL000396	65.836	0	441	21453-69-0	441	441	1	辛夷	Xinyi	Magnoliae Flos
10994	MOL000396	65.836	0	114	21453-69-0	114	114	33	杜仲	Duzhong	Eucommiae Cortex
10994	MOL000396	65.836	0	45	21453-69-0	45	45	15	萹蓄	Bianxu	Polygoni Avicularis Herba
10994	MOL000396	65.836	0	188	21453-69-0	188	188	4	黄芩	Huangqin	Scutellariae Radix
10994	MOL000396	65.836	0	185	21453-69-0	185	185	32	黄精	Huangjing	Polygonati Rhizoma
10994	MOL000396	65.836	0	187	21453-69-0	187	187	30	黄芪	Huangqi	Hedysarum Multijugum Maxim.
10994	MOL000396	65.836	0	252	21453-69-0	252	252	5	龙葵	Longkui	Solanum Nigrum Linn.
10994	MOL000396	65.836	0	168	21453-69-0	168	168	24	红花	Honghua	Carthami Flos
10994	MOL000396	65.836	0	245	21453-69-0	245	245	11	两面针	Liangmianzhen	Zanthoxylum Nitidum
12002	MOL000416	51.513	0	326	27003-73-2	326	326	5	青黛	Qingdai	Indigo Naturalis
12002	MOL000416	51.513	0	33	27003-73-2	33	33	5	板蓝根	Banlangen	Isatdis Radix
12002	MOL000416	51.513	0	241	27003-73-2	241	241	5	连翘	Lianqiao	Forsythiae Fructus
12002	MOL000416	51.513	0	187	27003-73-2	187	187	30	黄芪	Huangqi	Hedysarum Multijugum Maxim.
12002	MOL000416	51.513	0	233	27003-73-2	233	233	37	辣椒	Lajiao	Capsici Fructus
12002	MOL000416	51.513	0	193	27003-73-2	193	193	18	鸡屎藤	Jishiteng	Paederiae Scandentis Herba
11408	MOL000445	57.805	0	133	51225-28-6	133	133	30	甘草	Gancao	licorice
11408	MOL000445	57.805	0	158	51225-28-6	158	158	12	海桐皮	Haitongpi	Cortex Erythrinae
11850	MOL000449	53.099	0	336	83-48-7	336	336	30	人参	Renshen	Panax Ginseng C. A. Mey.
11850	MOL000449	53.099	0	405	83-48-7	405	405	5	土茯苓	Tufuling	Smilacis Glabrae Rhixoma
11850	MOL000449	53.099	0	394	83-48-7	394	394	25	天南星	Tiannanxing	Arisaematis Rhizoma
11850	MOL000449	53.099	0	379	83-48-7	379	379	5	水飞蓟	Shuifeiji	Silybum Marianum
11850	MOL000449	53.099	0	329	83-48-7	329	329	7	青蒿	Qinghao	Artemisia Annua L.
11850	MOL000449	53.099	0	359	83-48-7	359	359	30	山药	Shanyao	Rhizoma Dioscoreae
11850	MOL000449	53.099	0	432	83-48-7	432	432	17	香附	Xiangfu	Cyperi Rhizoma
11850	MOL000449	53.099	0	431	83-48-7	431	431	5	相思子	Xiangsizi	Abrus Precatorius L.
11850	MOL000449	53.099	0	289	83-48-7	289	289	5	木蝴蝶	Muhudie	Oroxyli Semen
11850	MOL000449	53.099	0	414	83-48-7	414	414	34	乌梅	Wumei	Mume Fructus
11850	MOL000449	53.099	0	302	83-48-7	302	302	26	牛大力	Niudali	Millettiae Speciosae Radix
11850	MOL000449	53.099	0	426	83-48-7	426	426	3	夏枯草	Xiakucao	Prunellae Spica
11850	MOL000449	53.099	0	353	83-48-7	353	353	25	沙棘	Shaji	Hippophae Fructus
11850	MOL000449	53.099	0	291	83-48-7	291	291	15	木通	Mutong	Caulis Akebiae
11850	MOL000449	53.099	0	378	83-48-7	378	378	25	鼠曲草	Shuqucao	Gnaphalii Affinis Herba
11850	MOL000449	53.099	0	361	83-48-7	361	361	34	山茱萸	Shanzhuyu	Cornus Officinalis Sieb. Et Zucc.
11850	MOL000449	53.099	0	429	83-48-7	429	429	33	仙茅	Xianmao	Curculiginis Rhizome
11850	MOL000449	53.099	0	438	83-48-7	438	438	20	小蓟	Xiaoji	Herba Cirsii
11850	MOL000449	53.099	0	356	83-48-7	356	356	5	山慈菇	Shancigu	Pseudobulbus Cremastrae Seu Pleiones
11850	MOL000449	53.099	0	345	83-48-7	345	345	24	三棱	Sanleng	Sparganii Rhizoma
11850	MOL000449	53.099	0	375	83-48-7	375	375	19	使君子	Shijunzi	Quisqualis Indica
11850	MOL000449	53.099	0	366	83-48-7	366	366	2	升麻	Shengma	Cimicifugae Rhizoma
11850	MOL000449	53.099	0	315	83-48-7	315	315	10	千金子	Qianjinzi	Semen Euphorbiae
11850	MOL000449	53.099	0	424	83-48-7	424	424	12	豨莶草	Xixiancao	Siegesbeckiae Herba
11850	MOL000449	53.099	0	410	83-48-7	410	410	24	王不留行	Wangbuliuxing	Vaccariae Semen
11850	MOL000449	53.099	0	355	83-48-7	355	355	14	砂仁	Sharen	Amomum Aurantiacum H. T. Tsai Et S. W. Zhao
11850	MOL000449	53.099	0	304	83-48-7	304	304	24	牛膝	Niuxi	Achyranthis Bidentatae Radix
11850	MOL000449	53.099	0	309	83-48-7	309	309	14	佩兰	Peilan	Eupatorium Fortunei Turcz
11850	MOL000449	53.099	0	290	83-48-7	290	290	37	木棉花	Mumianhua	Gossampiniflos
11850	MOL000449	53.099	0	364	83-48-7	364	364	5	射干	Shegan	Belamcandae Rhizome
11850	MOL000449	53.099	0	360	83-48-7	360	360	24	山楂叶	Shanzhaye	Crataegi Folium
11850	MOL000449	53.099	0	365	83-48-7	365	365	11	伸筋草	Shenjincao	Rhizome Of Whiteback Greenbrier
11850	MOL000449	53.099	0	391	83-48-7	391	391	32	天冬	Tiandong	Asparagi Radix
11850	MOL000449	53.099	0	411	83-48-7	411	411	11	威灵仙	Weilingxian	Radix Clematidis
11850	MOL000449	53.099	0	331	83-48-7	331	331	3	青葙子	Qingxiangzi	Celosiae Semen
11850	MOL000449	53.099	0	363	83-48-7	363	363	36	蛇床子	Shechuangzi	Cnidii Fructus
11850	MOL000449	53.099	0	377	83-48-7	377	377	31	熟地黄	Shudihuang	Rehmanniae Radix Praeparata
11850	MOL000449	53.099	0	381	83-48-7	381	381	5	四季青	Sijiqing	Ilicis Purpureae Folium
11850	MOL000449	53.099	0	292	83-48-7	292	292	17	木香	Muxiang	Aucklandiae Radix
11850	MOL000449	53.099	0	346	83-48-7	346	346	22	三七	Sanqi	Panax Notoginseng (Burk.) F. H. Chen Ex C. Chow
11850	MOL000449	53.099	0	437	83-48-7	437	437	16	小茴香	Xiaohuixiang	Foeniculi Fructus
11850	MOL000449	53.099	0	482	83-48-7	482	482	3	知母	Zhimu	Anemarrhenae Rhizoma
11850	MOL000449	53.099	0	451	83-48-7	451	451	17	延胡索	Yanhusuo	Corydalis Rhizoma
11850	MOL000449	53.099	0	457	83-48-7	457	457	33	益智	Yizhi	Alpiniae Oxyphyliae Fructus
11850	MOL000449	53.099	0	477	83-48-7	477	477	25	皂角刺	Zaojiaoci	Gleditsiae Spina
11850	MOL000449	53.099	0	484	83-48-7	484	484	15	枳椇子	Zhijuzi	Hoveniae Dulcis Semen
11850	MOL000449	53.099	0	497	83-48-7	497	497	26	紫苏子	Zisuzi	Perillae Fructus
11850	MOL000449	53.099	0	460	83-48-7	460	460	7	银柴胡	Yinchaihu	Gypsophila Licentiana Hand.-Mazz.
11850	MOL000449	53.099	0	467	83-48-7	467	467	15	玉米须	Yumixu	Maydis Seigma
11850	MOL000449	53.099	0	450	83-48-7	450	450	9	亚麻子	Yamazi	Semen Lini
11850	MOL000449	53.099	0	461	83-48-7	461	461	26	银杏叶	Yinxingye	Ginkgo Folium
11850	MOL000449	53.099	0	458	83-48-7	458	458	15	薏苡仁	Yiyiren	Coicis Semen
11850	MOL000449	53.099	0	489	83-48-7	489	489	25	猪牙皂	Zhuyazao	Gleditsiae Fructus Abnormalis
11850	MOL000449	53.099	0	61	83-48-7	61	61	15	车前草	Cheqiancao	Plantaginis Herba
11850	MOL000449	53.099	0	60	83-48-7	60	60	35	常山	Changshan	Dichroae Radix
11850	MOL000449	53.099	0	58	83-48-7	58	58	2	柴胡	Chaihu	Radix Bupleuri
11850	MOL000449	53.099	0	97	83-48-7	97	97	17	刀豆	Daodou	Canavaliae Semen
11850	MOL000449	53.099	0	31	83-48-7	31	31	5	败酱草	Baijiangcao	Herba Patriniae
11850	MOL000449	53.099	0	11	83-48-7	11	11	26	白果	Baiguo	Ginkgo Semen
11850	MOL000449	53.099	0	2	83-48-7	2	2	23	艾叶	Aiye	Folium Artemisiae Argyi
11850	MOL000449	53.099	0	110	83-48-7	110	110	25	冬瓜子	Dongguazi	Benincasae Semen
11850	MOL000449	53.099	0	73	83-48-7	73	73	15	川木通	Chuanmutong	Clematidis Armandii Caulis
11850	MOL000449	53.099	0	118	83-48-7	118	118	1	鹅不食草	Ebushicao	Centipedae Herba
11850	MOL000449	53.099	0	107	83-48-7	107	107	16	丁香	Dingxiang	Caryophylliflos
11850	MOL000449	53.099	0	95	83-48-7	95	95	31	当归	Danggui	Angelicae Sinensis Radix
11850	MOL000449	53.099	0	130	83-48-7	130	130	2	浮萍	Fuping	Spirodelae Herba
11850	MOL000449	53.099	0	65	83-48-7	65	65	6	赤芍	Chishao	Radix Paeoniae Rubra
11850	MOL000449	53.099	0	96	83-48-7	96	96	30	党参	Dangshen	Codonopsis Radix
11850	MOL000449	53.099	0	36	83-48-7	36	36	5	半枝莲	Banzhilian	Scutellariae Barbatae Herba
11850	MOL000449	53.099	0	35	83-48-7	35	35	25	半夏	Banxia	Arum Ternatum Thunb.
11850	MOL000449	53.099	0	139	83-48-7	139	139	2	葛花	Gehua	Puerariae Flos
11850	MOL000449	53.099	0	23	83-48-7	23	23	5	白头翁	Baitouweng	Pulsatilliae Radix
11850	MOL000449	53.099	0	15	83-48-7	15	15	5	白蔹	Bailian	Ampelopsis Japonica
11850	MOL000449	53.099	0	18	83-48-7	18	18	20	白茅根	Baimaogen	Imperatae Rhizoma
11850	MOL000449	53.099	0	28	83-48-7	28	28	26	百部	Baibu	Stemonae Radix
11850	MOL000449	53.099	0	40	83-48-7	40	40	32	北沙参	Beishashen	Glehniae Radix
11850	MOL000449	53.099	0	98	83-48-7	98	98	24	倒扣草	Daokoucao	Achyranthis Asperae Herba
11850	MOL000449	53.099	0	143	83-48-7	143	143	32	枸杞子	Gouqizi	Lycii Fructus
11850	MOL000449	53.099	0	33	83-48-7	33	33	5	板蓝根	Banlangen	Isatdis Radix
11850	MOL000449	53.099	0	145	83-48-7	145	145	33	骨碎补	Gusuibu	Drynariae Rhizoma
11850	MOL000449	53.099	0	13	83-48-7	13	13	5	白花蛇舌草	Baihuasheshecao	Hedyotis Diffusae Herba
11850	MOL000449	53.099	0	120	83-48-7	120	120	8	番泻叶	Fanxieye	Sennae Folium
11850	MOL000449	53.099	0	102	83-48-7	102	102	15	地肤子	Difuzi	Kochiae Fructus
11850	MOL000449	53.099	0	90	83-48-7	90	90	30	大枣	Dazao	Jujubae Fructus
11850	MOL000449	53.099	0	81	83-48-7	81	81	4	椿皮	Chunpi	Ailanthi Cortex
11850	MOL000449	53.099	0	91	83-48-7	91	91	25	大皂荚	Dazaojia	Gleditsiae Fructus
11850	MOL000449	53.099	0	29	83-48-7	29	29	32	百合	Baihe	Lilii Bulbus
11850	MOL000449	53.099	0	103	83-48-7	103	103	7	地骨皮	Digupi	Lycii Cortex
11850	MOL000449	53.099	0	86	83-48-7	86	86	20	大蓟	Daji	Radix Cirsii Japonici
11850	MOL000449	53.099	0	169	83-48-7	169	169	30	红芪	Hongqi	Hedysari Radix
11850	MOL000449	53.099	0	239	83-48-7	239	239	17	荔枝核	Lizhihe	Litchi Semen
11850	MOL000449	53.099	0	194	83-48-7	194	194	24	鸡血藤	Jixueteng	Spatholobus Suberectus Dunn
11850	MOL000449	53.099	0	196	83-48-7	196	196	24	急性子	Jixingzi	Impatientis Semen
11850	MOL000449	53.099	0	198	83-48-7	198	198	24	姜黄	Jianghuang	Curcumaelongae Rhizoma
11850	MOL000449	53.099	0	213	83-48-7	213	213	1	荆芥穗	Jingjiesui	Schizonepetae Spica
11850	MOL000449	53.099	0	228	83-48-7	228	228	19	苦楝皮	Kulianpi	Meliae Cortex
11850	MOL000449	53.099	0	250	83-48-7	250	250	1	零陵香	Linglingxiang	Lysimachiae Foenigraeci Herba
11850	MOL000449	53.099	0	184	83-48-7	184	184	4	黄柏	Huangbo	Phellodendri Chinrnsis Cortex
11850	MOL000449	53.099	0	266	83-48-7	266	266	24	马鞭草	Mabiancao	Verbenae Herb
11850	MOL000449	53.099	0	156	83-48-7	156	156	11	海风藤	Haifengteng	Caulis Piperis Kadsurae
11850	MOL000449	53.099	0	230	83-48-7	230	230	26	苦杏仁	Kuxingren	Amygdalus Communis Vas
11850	MOL000449	53.099	0	238	83-48-7	238	238	19	雷丸	Leiwan	Omphalia
11850	MOL000449	53.099	0	209	83-48-7	209	209	20	金盏菊花	Jinzhanjuhua	Calendula Officinalis
11850	MOL000449	53.099	0	236	83-48-7	236	236	5	了哥王根	Liaogewanggen	Wikstroemiae Indicae Rasix
11850	MOL000449	53.099	0	277	83-48-7	277	277	24	没药	Moyao	Myrrha
11850	MOL000449	53.099	0	148	83-48-7	148	148	4	关黄柏	Guanhuangbo	Phellodendri Amurensis Cortex
11850	MOL000449	53.099	0	207	83-48-7	207	207	5	金银花	Jinyinhua	Lonicerae Japonicae Flos
11850	MOL000449	53.099	0	276	83-48-7	276	276	5	猫爪草	Maozhaocao	Ranunculi Ternati Radix
11850	MOL000449	53.099	0	163	83-48-7	163	163	19	鹤虱	Heshi	Carpesiumabrotanoidesl.
11850	MOL000449	53.099	0	270	83-48-7	270	270	11	马钱子	Maqianzi	Strychni Semen
11850	MOL000449	53.099	0	168	83-48-7	168	168	24	红花	Honghua	Carthami Flos
11850	MOL000449	53.099	0	189	83-48-7	189	189	25	黄药子	Huangyaozi	Dioscoreaebulbiferae
11850	MOL000449	53.099	0	190	83-48-7	190	190	9	火麻仁	Huomaren	Cannabis Sativa L.
11850	MOL000449	53.099	0	191	83-48-7	191	191	15	鸡骨草	Jigucao	Abri Herba
11850	MOL000449	53.099	0	192	83-48-7	192	192	21	鸡冠花	Jiguanhua	Celosia Cristata L.
11850	MOL000449	53.099	0	274	83-48-7	274	274	2	蔓荆子	Manjingzi	Viticis Fructus
11850	MOL000449	53.099	0	164	83-48-7	164	164	32	黑豆	Heidou	Sojae Semen Nigrum
11850	MOL000449	53.099	0	261	83-48-7	261	261	12	络石藤	Luoshiteng	Trachelospermumjasminoides
11850	MOL000449	53.099	0	263	83-48-7	263	263	5	葎草	Lvcao	Humulus Scandens (Lour.) Merr.
11850	MOL000449	53.099	0	255	83-48-7	255	255	3	芦根	Lugen	Phragmitis Rhizoma
11850	MOL000449	53.099	0	158	83-48-7	158	158	12	海桐皮	Haitongpi	Cortex Erythrinae
11850	MOL000449	53.099	0	224	83-48-7	224	224	3	决明子	Juemingzi	Cassiae Semen
11353	MOL000450	58.688	0	158	77263-06-0	158	158	12	海桐皮	Haitongpi	Cortex Erythrinae
12419	MOL000452	41.931	0	158		158	158	12	海桐皮	Haitongpi	Cortex Erythrinae
11902	MOL000458	52.552	0	431	474-62-4	431	431	5	相思子	Xiangsizi	Abrus Precatorius L.
11902	MOL000458	52.552	0	379	474-62-4	379	379	5	水飞蓟	Shuifeiji	Silybum Marianum
11902	MOL000458	52.552	0	315	474-62-4	315	315	10	千金子	Qianjinzi	Semen Euphorbiae
11902	MOL000458	52.552	0	437	474-62-4	437	437	16	小茴香	Xiaohuixiang	Foeniculi Fructus
11902	MOL000458	52.552	0	450	474-62-4	450	450	9	亚麻子	Yamazi	Semen Lini
11902	MOL000458	52.552	0	458	474-62-4	458	458	15	薏苡仁	Yiyiren	Coicis Semen
11902	MOL000458	52.552	0	18	474-62-4	18	18	20	白茅根	Baimaogen	Imperatae Rhizoma
11902	MOL000458	52.552	0	110	474-62-4	110	110	25	冬瓜子	Dongguazi	Benincasae Semen
11902	MOL000458	52.552	0	107	474-62-4	107	107	16	丁香	Dingxiang	Caryophylliflos
11902	MOL000458	52.552	0	61	474-62-4	61	61	15	车前草	Cheqiancao	Plantaginis Herba
11902	MOL000458	52.552	0	33	474-62-4	33	33	5	板蓝根	Banlangen	Isatdis Radix
11902	MOL000458	52.552	0	23	474-62-4	23	23	5	白头翁	Baitouweng	Pulsatilliae Radix
11902	MOL000458	52.552	0	35	474-62-4	35	35	25	半夏	Banxia	Arum Ternatum Thunb.
11902	MOL000458	52.552	0	103	474-62-4	103	103	7	地骨皮	Digupi	Lycii Cortex
11902	MOL000458	52.552	0	193	474-62-4	193	193	18	鸡屎藤	Jishiteng	Paederiae Scandentis Herba
11902	MOL000458	52.552	0	228	474-62-4	228	228	19	苦楝皮	Kulianpi	Meliae Cortex
11902	MOL000458	52.552	0	209	474-62-4	209	209	20	金盏菊花	Jinzhanjuhua	Calendula Officinalis
11902	MOL000458	52.552	0	261	474-62-4	261	261	12	络石藤	Luoshiteng	Trachelospermumjasminoides
11902	MOL000458	52.552	0	233	474-62-4	233	233	37	辣椒	Lajiao	Capsici Fructus
11902	MOL000458	52.552	0	158	474-62-4	158	158	12	海桐皮	Haitongpi	Cortex Erythrinae
11902	MOL000458	52.552	0	190	474-62-4	190	190	9	火麻仁	Huomaren	Cannabis Sativa L.
11902	MOL000458	52.552	0	213	474-62-4	213	213	1	荆芥穗	Jingjiesui	Schizonepetae Spica
11902	MOL000458	52.552	0	147	474-62-4	147	147	25	瓜蒌	Gualou	Trichosanthes Kirilowii Maxim
11902	MOL000458	52.552	0	188	474-62-4	188	188	4	黄芩	Huangqin	Scutellariae Radix
11795	MOL000465	53.651	0	467	34427-61-7	467	467	15	玉米须	Yumixu	Maydis Seigma
11795	MOL000465	53.651	0	449	34427-61-7	449	449	3	鸭跖草	Yazhicao	Commelinae Herba
11795	MOL000465	53.651	0	127	34427-61-7	127	127	5	凤眼草	Fengyancao	Ailanthi Altissimae Fructus
11795	MOL000465	53.651	0	194	34427-61-7	194	194	24	鸡血藤	Jixueteng	Spatholobus Suberectus Dunn
12228	MOL000469	47.826	0	194	2034-74-4	194	194	24	鸡血藤	Jixueteng	Spatholobus Suberectus Dunn
12228	MOL000469	47.826	0	194	4795-35-1	194	194	24	鸡血藤	Jixueteng	Spatholobus Suberectus Dunn
12228	MOL000469	47.826	0	236	2034-74-4	236	236	5	了哥王根	Liaogewanggen	Wikstroemiae Indicae Rasix
12228	MOL000469	47.826	0	236	4795-35-1	236	236	5	了哥王根	Liaogewanggen	Wikstroemiae Indicae Rasix
11955	MOL000483	52.022	0	366	80510-09-4	366	366	2	升麻	Shengma	Cimicifugae Rhizoma
11955	MOL000483	52.022	0	323	80510-09-4	323	323	12	茄根	Qiegeng	Solanum Melongena L
11955	MOL000483	52.022	0	440	80510-09-4	440	440	17	薤白	Xiebai	Allium Azureum Ledeb.
11955	MOL000483	52.022	0	468	80510-09-4	468	468	32	玉竹	Yuzhu	Polygonati Odorati Rhizoma
11955	MOL000483	52.022	0	482	80510-09-4	482	482	3	知母	Zhimu	Anemarrhenae Rhizoma
11955	MOL000483	52.022	0	173	80510-09-4	173	173	16	胡椒	Hujiao	Piperis Fructus
11955	MOL000483	52.022	0	190	80510-09-4	190	190	9	火麻仁	Huomaren	Cannabis Sativa L.
11955	MOL000483	52.022	0	194	80510-09-4	194	194	24	鸡血藤	Jixueteng	Spatholobus Suberectus Dunn
11955	MOL000483	52.022	0	197	80510-09-4	197	197	28	蒺藜	Jili	Tribulifructus
12270	MOL000493	47.145	0	390	474-62-4	390	390	24	桃仁	Taoren	Persicae Semen
12270	MOL000493	47.145	0	198	474-62-4	198	198	24	姜黄	Jianghuang	Curcumaelongae Rhizoma
12270	MOL000493	47.145	0	194	474-62-4	194	194	24	鸡血藤	Jixueteng	Spatholobus Suberectus Dunn
12262	MOL000495	47.299	0	194	41929-26-4	194	194	24	鸡血藤	Jixueteng	Spatholobus Suberectus Dunn
12035	MOL000497	51.02	0	133	58749-22-7	133	133	30	甘草	Gancao	licorice
12035	MOL000497	51.02	0	194	58749-22-7	194	194	24	鸡血藤	Jixueteng	Spatholobus Suberectus Dunn
11025	MOL000523	64.665	0	301	7770-78-7	301	301	2	牛蒡子	Niubangzi	Fructus Arctii
11025	MOL000523	64.665	0	301	26687-78-5	301	301	2	牛蒡子	Niubangzi	Fructus Arctii
11025	MOL000523	64.665	0	301	41328-87-4	301	301	2	牛蒡子	Niubangzi	Fructus Arctii
11025	MOL000523	64.665	0	236	7770-78-7	236	236	5	了哥王根	Liaogewanggen	Wikstroemiae Indicae Rasix
11025	MOL000523	64.665	0	236	26687-78-5	236	236	5	了哥王根	Liaogewanggen	Wikstroemiae Indicae Rasix
11025	MOL000523	64.665	0	236	41328-87-4	236	236	5	了哥王根	Liaogewanggen	Wikstroemiae Indicae Rasix
11025	MOL000523	64.665	0	241	7770-78-7	241	241	5	连翘	Lianqiao	Forsythiae Fructus
11025	MOL000523	64.665	0	241	26687-78-5	241	241	5	连翘	Lianqiao	Forsythiae Fructus
11025	MOL000523	64.665	0	241	41328-87-4	241	241	5	连翘	Lianqiao	Forsythiae Fructus
11025	MOL000523	64.665	0	261	7770-78-7	261	261	12	络石藤	Luoshiteng	Trachelospermumjasminoides
11025	MOL000523	64.665	0	261	26687-78-5	261	261	12	络石藤	Luoshiteng	Trachelospermumjasminoides
11025	MOL000523	64.665	0	261	41328-87-4	261	261	12	络石藤	Luoshiteng	Trachelospermumjasminoides
11898	MOL000524	52.6	0	261	52914-31-5	261	261	12	络石藤	Luoshiteng	Trachelospermumjasminoides
11568	MOL000532	55.931	0	373	34444-37-6	373	373	5	石上柏	Shishangbai	Selaginella Doederleinii Hieron
11568	MOL000532	55.931	0	236	34444-37-6	236	236	5	了哥王根	Liaogewanggen	Wikstroemiae Indicae Rasix
11568	MOL000532	55.931	0	261	34444-37-6	261	261	12	络石藤	Luoshiteng	Trachelospermumjasminoides
11710	MOL000534	54.582	0	261	33464-71-0	261	261	12	络石藤	Luoshiteng	Trachelospermumjasminoides
11710	MOL000534	54.582	0	261	34209-69-3	261	261	12	络石藤	Luoshiteng	Trachelospermumjasminoides
11396	MOL000537	58.027	0	373	580-72-3	373	373	5	石上柏	Shishangbai	Selaginella Doederleinii Hieron
11396	MOL000537	58.027	0	373	41328-88-5	373	373	5	石上柏	Shishangbai	Selaginella Doederleinii Hieron
11396	MOL000537	58.027	0	301	580-72-3	301	301	2	牛蒡子	Niubangzi	Fructus Arctii
11396	MOL000537	58.027	0	301	41328-88-5	301	301	2	牛蒡子	Niubangzi	Fructus Arctii
11396	MOL000537	58.027	0	241	580-72-3	241	241	5	连翘	Lianqiao	Forsythiae Fructus
11396	MOL000537	58.027	0	241	41328-88-5	241	241	5	连翘	Lianqiao	Forsythiae Fructus
11396	MOL000537	58.027	0	261	580-72-3	261	261	12	络石藤	Luoshiteng	Trachelospermumjasminoides
11396	MOL000537	58.027	0	261	41328-88-5	261	261	12	络石藤	Luoshiteng	Trachelospermumjasminoides
11396	MOL000537	58.027	0	236	580-72-3	236	236	5	了哥王根	Liaogewanggen	Wikstroemiae Indicae Rasix
11396	MOL000537	58.027	0	236	41328-88-5	236	236	5	了哥王根	Liaogewanggen	Wikstroemiae Indicae Rasix
11474	MOL000546	57.091	0	282	512-04-9	282	282	15	绵萆薢	Mianbixie	Dioscoreae Septemlo Bae Rhizoma
11474	MOL000546	57.091	0	405	512-04-9	405	405	5	土茯苓	Tufuling	Smilacis Glabrae Rhixoma
11474	MOL000546	57.091	0	391	512-04-9	391	391	32	天冬	Tiandong	Asparagi Radix
11474	MOL000546	57.091	0	359	512-04-9	359	359	30	山药	Shanyao	Rhizoma Dioscoreae
11474	MOL000546	57.091	0	323	512-04-9	323	323	12	茄根	Qiegeng	Solanum Melongena L
11474	MOL000546	57.091	0	482	512-04-9	482	482	3	知母	Zhimu	Anemarrhenae Rhizoma
11474	MOL000546	57.091	0	8	512-04-9	8	8	11	菝葜	Baqia	Smilax China
11474	MOL000546	57.091	0	69	512-04-9	69	69	32	楮实子	Chushiziu	Broussonetiae Fructus
11474	MOL000546	57.091	0	124	512-04-9	124	124	15	粉萆薢	Fenbixie	Dioscoreae Hypoglaucae Rhizoma
11474	MOL000546	57.091	0	189	512-04-9	189	189	25	黄药子	Huangyaozi	Dioscoreaebulbiferae
11474	MOL000546	57.091	0	252	512-04-9	252	252	5	龙葵	Longkui	Solanum Nigrum Linn.
11474	MOL000546	57.091	0	146	512-04-9	146	146	35	瓜蒂	Guadi	Calyx Cucumis
11474	MOL000546	57.091	0	185	512-04-9	185	185	32	黄精	Huangjing	Polygonati Rhizoma
11474	MOL000546	57.091	0	246	512-04-9	246	246	11	两头尖	Liangtoujian	Rhizoma Anemones Raddeanae
11474	MOL000546	57.091	0	174	512-04-9	174	174	33	胡芦巴	Huluba	Trigonellae Semen
11411	MOL000576	57.798	0	257	23176-70-7	257	257	11	鹿衔草	Luxiancao	Herba Pyrolae
11770	MOL000592	53.917	0	309	52914-31-5	309	309	14	佩兰	Peilan	Eupatorium Fortunei Turcz
12102	MOL000596	50.023	0	309	6426-43-3	309	309	14	佩兰	Peilan	Eupatorium Fortunei Turcz
12102	MOL000596	50.023	0	446	6426-43-3	446	446	25	旋覆花	Xuanfuhua	Inulae Flos
12102	MOL000596	50.023	0	86	6426-43-3	86	86	20	大蓟	Daji	Radix Cirsii Japonici
12102	MOL000596	50.023	0	118	6426-43-3	118	118	1	鹅不食草	Ebushicao	Centipedae Herba
12102	MOL000596	50.023	0	202	6426-43-3	202	202	25	金沸草	Jinfeicao	Inulae Herba
12145	MOL000633	49.429	0	323	66648-44-0	323	323	12	茄根	Qiegeng	Solanum Melongena L
11135	MOL000657	62.23	0	314	99119-72-9	314	314	13	千斤拔	Qianjinba	Flemingia Prostrata Roxb
11135	MOL000657	62.23	0	225	99119-72-9	225	225	4	苦参	Kushen	Sophorae Flavescentis Radix
11181	MOL000664	61.291	0	314	66777-70-6	314	314	13	千斤拔	Qianjinba	Flemingia Prostrata Roxb
11416	MOL000665	57.691	0	314	133830-92-9	314	314	13	千斤拔	Qianjinba	Flemingia Prostrata Roxb
12404	MOL000674	42.916	0	314	29548-30-9	314	314	13	千斤拔	Qianjinba	Flemingia Prostrata Roxb
12404	MOL000674	42.916	0	314	4128-17-0	314	314	13	千斤拔	Qianjinba	Flemingia Prostrata Roxb
12404	MOL000674	42.916	0	461	29548-30-9	461	461	26	银杏叶	Yinxingye	Ginkgo Folium
12404	MOL000674	42.916	0	461	4128-17-0	461	461	26	银杏叶	Yinxingye	Ginkgo Folium
12404	MOL000674	42.916	0	1	29548-30-9	1	1	26	矮地茶	Aidicha	Ardisiae Japonicae Herba
12404	MOL000674	42.916	0	1	4128-17-0	1	1	26	矮地茶	Aidicha	Ardisiae Japonicae Herba
12404	MOL000674	42.916	0	2	29548-30-9	2	2	23	艾叶	Aiye	Folium Artemisiae Argyi
12404	MOL000674	42.916	0	2	4128-17-0	2	2	23	艾叶	Aiye	Folium Artemisiae Argyi
12404	MOL000674	42.916	0	207	29548-30-9	207	207	5	金银花	Jinyinhua	Lonicerae Japonicae Flos
12404	MOL000674	42.916	0	207	4128-17-0	207	207	5	金银花	Jinyinhua	Lonicerae Japonicae Flos
12529	MOL000676	19.566	0	365	84-74-2	365	365	11	伸筋草	Shenjincao	Rhizome Of Whiteback Greenbrier
12529	MOL000676	19.566	0	302	84-74-2	302	302	26	牛大力	Niudali	Millettiae Speciosae Radix
12529	MOL000676	19.566	0	294	84-74-2	294	294	5	墓头回	Mutouhui	Et Radix Patriniae Rhizoma
12529	MOL000676	19.566	0	306	84-74-2	306	306	32	女贞子	Nvzhenzi	Fructus Ligustri Lucidi
12529	MOL000676	19.566	0	411	84-74-2	411	411	11	威灵仙	Weilingxian	Radix Clematidis
12529	MOL000676	19.566	0	350	84-74-2	350	350	32	桑椹	Sangsheng	Mori Fructus
12529	MOL000676	19.566	0	355	84-74-2	355	355	14	砂仁	Sharen	Amomum Aurantiacum H. T. Tsai Et S. W. Zhao
12529	MOL000676	19.566	0	336	84-74-2	336	336	30	人参	Renshen	Panax Ginseng C. A. Mey.
12529	MOL000676	19.566	0	304	84-74-2	304	304	24	牛膝	Niuxi	Achyranthis Bidentatae Radix
12529	MOL000676	19.566	0	388	84-74-2	388	388	30	太子参	Taizishen	Pseudostellariae Radix
12529	MOL000676	19.566	0	369	84-74-2	369	369	5	十大功劳叶	Shidagonglaoye	Mahoniae Folum
12529	MOL000676	19.566	0	314	84-74-2	314	314	13	千斤拔	Qianjinba	Flemingia Prostrata Roxb
12529	MOL000676	19.566	0	289	84-74-2	289	289	5	木蝴蝶	Muhudie	Oroxyli Semen
12529	MOL000676	19.566	0	339	84-74-2	339	339	34	肉豆蔻	Roudoukou	Myristicae Semen
12529	MOL000676	19.566	0	361	84-74-2	361	361	34	山茱萸	Shanzhuyu	Cornus Officinalis Sieb. Et Zucc.
12529	MOL000676	19.566	0	362	84-74-2	362	362	10	商陆	Shanglu	Phytolaccae Radix
12529	MOL000676	19.566	0	298	84-74-2	298	298	27	南蛇藤果	Nanshetengguo	Celastri Orbiculati Fructus
12529	MOL000676	19.566	0	421	84-74-2	421	421	1	西河柳	Xiheliu	Tamaricis Cacumen
12529	MOL000676	19.566	0	402	84-74-2	402	402	26	葶苈子	Tinglizi	Lepidii Semen Descurainiae Semen
12529	MOL000676	19.566	0	478	84-74-2	478	478	24	泽兰	Zelan	Lycopi Herba
12529	MOL000676	19.566	0	472	84-74-2	472	472	10	芫花	Yuanhua	Flos Genkwa
12529	MOL000676	19.566	0	466	84-74-2	466	466	37	禹州漏芦	Yuzhouloulu	Echinopsis Radix
12529	MOL000676	19.566	0	467	84-74-2	467	467	15	玉米须	Yumixu	Maydis Seigma
12529	MOL000676	19.566	0	461	84-74-2	461	461	26	银杏叶	Yinxingye	Ginkgo Folium
12529	MOL000676	19.566	0	442	84-74-2	442	442	11	徐长卿	Xuchangqing	Radix Cynanchi Paniculati
12529	MOL000676	19.566	0	494	84-74-2	494	494	5	紫花地丁	Zihuadiding	Violsse Herba
12529	MOL000676	19.566	0	469	84-74-2	469	469	24	郁金	Yujin	Curcumae Radix
12529	MOL000676	19.566	0	33	84-74-2	33	33	5	板蓝根	Banlangen	Isatdis Radix
12529	MOL000676	19.566	0	2	84-74-2	2	2	23	艾叶	Aiye	Folium Artemisiae Argyi
12529	MOL000676	19.566	0	107	84-74-2	107	107	16	丁香	Dingxiang	Caryophylliflos
12529	MOL000676	19.566	0	7	84-74-2	7	7	33	巴戟天	Bajitian	Morindae Officinalis Radix
12529	MOL000676	19.566	0	142	84-74-2	142	142	7	枸骨叶	Gouguye	Folium Ilicis Cornutae
12529	MOL000676	19.566	0	86	84-74-2	86	86	20	大蓟	Daji	Radix Cirsii Japonici
12529	MOL000676	19.566	0	47	84-74-2	47	47	19	槟榔	Binglang	Arecae Semen
12529	MOL000676	19.566	0	21	84-74-2	21	21	31	白芍	Baishao	Paeoniae Radix Alba
12529	MOL000676	19.566	0	41	84-74-2	41	41	34	北五味子	Beiwuweizi	Schisandrae Chinensis Fructus
12529	MOL000676	19.566	0	58	84-74-2	58	58	2	柴胡	Chaihu	Radix Bupleuri
12529	MOL000676	19.566	0	144	84-74-2	144	144	3	谷精草	Gujingcao	Eriocauli Flos
12529	MOL000676	19.566	0	133	84-74-2	133	133	30	甘草	Gancao	licorice
12529	MOL000676	19.566	0	111	84-74-2	111	111	37	冬葵果	Dongkuiguo	Malvae Fructus
12529	MOL000676	19.566	0	125	84-74-2	125	125	5	凤尾草	Fengweicao	Pteridis Multifidae Herba
12529	MOL000676	19.566	0	100	84-74-2	100	100	15	地耳草	Diercao	Hyperici Japonici Herber
12529	MOL000676	19.566	0	136	84-74-2	136	136	16	干姜	Ganjiang	Zingiberis Rhizoma
12529	MOL000676	19.566	0	143	84-74-2	143	143	32	枸杞子	Gouqizi	Lycii Fructus
12529	MOL000676	19.566	0	137	84-74-2	137	137	16	高良姜	Gaoliangjiang	Alpiniae Officinarum Rhizome
12529	MOL000676	19.566	0	141	84-74-2	141	141	28	钩藤	Gouteng	Uncariae Ramulus Cumuncis
12529	MOL000676	19.566	0	159	84-74-2	159	159	25	海藻	Haizao	Sargassum
12529	MOL000676	19.566	0	239	84-74-2	239	239	17	荔枝核	Lizhihe	Litchi Semen
12529	MOL000676	19.566	0	260	84-74-2	260	260	25	罗汉果	Luohanguo	Momordicae Fructus
12529	MOL000676	19.566	0	234	84-74-2	234	234	18	莱菔子	Laifuzi	Raphani Semen
12529	MOL000676	19.566	0	250	84-74-2	250	250	1	零陵香	Linglingxiang	Lysimachiae Foenigraeci Herba
12529	MOL000676	19.566	0	151	84-74-2	151	151	14	广藿香	Guanghuoxiang	Pogostemon Cablin (Blanco) Benth.
12529	MOL000676	19.566	0	276	84-74-2	276	276	5	猫爪草	Maozhaocao	Ranunculi Ternati Radix
12529	MOL000676	19.566	0	171	84-74-2	171	171	14	厚朴	Houpu	Magnolia Officinalis Rehd Et Wils．
12529	MOL000676	19.566	0	237	84-74-2	237	237	11	雷公藤	Leigongteng	Tripterygii Radix
12529	MOL000676	19.566	0	231	84-74-2	231	231	26	款冬花	Kuandonghua	Farfarae Flos
12529	MOL000676	19.566	0	155	84-74-2	155	155	1	桂枝	Guizhi	Cinnamomi Ramulus
12529	MOL000676	19.566	0	230	84-74-2	230	230	26	苦杏仁	Kuxingren	Amygdalus Communis Vas
12529	MOL000676	19.566	0	157	84-74-2	157	157	15	海金沙	Haijinsha	Lygodii Spora
12529	MOL000676	19.566	0	264	84-74-2	264	264	1	麻黄	Mahuang	Ephedra Herba
11154	MOL000727	61.853	0	352	62596-29-6	352	352	12	桑枝	Sangzhi	Ramulus Mori
12048	MOL000728	50.881	0	352	68978-04-1	352	352	12	桑枝	Sangzhi	Ramulus Mori
12048	MOL000728	50.881	0	348	68978-04-1	348	348	26	桑白皮	Sangbaipi	Mori Cortex
12199	MOL000735	48.517	0	348	19275-51-5	348	348	26	桑白皮	Sangbaipi	Mori Cortex
12199	MOL000735	48.517	0	352	19275-51-5	352	352	12	桑枝	Sangzhi	Ramulus Mori
11830	MOL000738	53.344	0	348	62949-79-5	348	348	26	桑白皮	Sangbaipi	Mori Cortex
11830	MOL000738	53.344	0	417	62949-79-5	417	417	25	无患子皮	Wuhuanzipi	Sapindi Mukorossiperic Arpium
11830	MOL000738	53.344	0	352	62949-79-5	352	352	12	桑枝	Sangzhi	Ramulus Mori
11036	MOL000739	64.453	0	352	62596-29-6	352	352	12	桑枝	Sangzhi	Ramulus Mori
11834	MOL000743	53.288	0	352	62596-34-3	352	352	12	桑枝	Sangzhi	Ramulus Mori
11000	MOL000751	65.56	0	400		400	400	12	铁丝威灵仙	Tiesiweilingxian	Smilax Scodinicaulis C.H. Wrisht?
11000	MOL000751	65.56	0	411		411	411	11	威灵仙	Weilingxian	Radix Clematidis
12491	MOL000765	33.969	0	434	650-69-1	434	434	11	香茅	Xiangmao	Cymbopon Citratus(D C.) Stapf
12491	MOL000765	33.969	0	136	650-69-1	136	136	16	干姜	Ganjiang	Zingiberis Rhizoma
12491	MOL000765	33.969	0	41	650-69-1	41	41	34	北五味子	Beiwuweizi	Schisandrae Chinensis Fructus
11243	MOL000779	60.335	0	365		365	365	11	伸筋草	Shenjincao	Rhizome Of Whiteback Greenbrier
11243	MOL000779	60.335	0	427		427	427	12	夏天无	Xiatianwu	Corydalis Decumbens(Thunb.)Pers.
11243	MOL000779	60.335	0	186		186	186	4	黄连	Huanglian	Coptidis Rhizoma
12526	MOL000785	21.671	0	304	3486-67-7	304	304	24	牛膝	Niuxi	Achyranthis Bidentatae Radix
12526	MOL000785	21.671	0	304	10605-02-4	304	304	24	牛膝	Niuxi	Achyranthis Bidentatae Radix
12526	MOL000785	21.671	0	427	3486-67-7	427	427	12	夏天无	Xiatianwu	Corydalis Decumbens(Thunb.)Pers.
12526	MOL000785	21.671	0	427	10605-02-4	427	427	12	夏天无	Xiatianwu	Corydalis Decumbens(Thunb.)Pers.
12526	MOL000785	21.671	0	368	3486-67-7	368	368	5	十大功劳根	Shidagonglaogen	Mahoniae Eadix
12526	MOL000785	21.671	0	368	10605-02-4	368	368	5	十大功劳根	Shidagonglaogen	Mahoniae Eadix
12526	MOL000785	21.671	0	369	3486-67-7	369	369	5	十大功劳叶	Shidagonglaoye	Mahoniae Folum
12526	MOL000785	21.671	0	369	10605-02-4	369	369	5	十大功劳叶	Shidagonglaoye	Mahoniae Folum
12526	MOL000785	21.671	0	451	3486-67-7	451	451	17	延胡索	Yanhusuo	Corydalis Rhizoma
12526	MOL000785	21.671	0	451	10605-02-4	451	451	17	延胡索	Yanhusuo	Corydalis Rhizoma
12526	MOL000785	21.671	0	140	3486-67-7	140	140	5	功劳木	Gonglaomu	Mahoniae Caulis
12526	MOL000785	21.671	0	140	10605-02-4	140	140	5	功劳木	Gonglaomu	Mahoniae Caulis
12526	MOL000785	21.671	0	186	3486-67-7	186	186	4	黄连	Huanglian	Coptidis Rhizoma
12526	MOL000785	21.671	0	186	10605-02-4	186	186	4	黄连	Huanglian	Coptidis Rhizoma
12526	MOL000785	21.671	0	271	3486-67-7	271	271	4	马尾莲	Maweilian	Thalictri Glandulosissimi Et
12526	MOL000785	21.671	0	271	10605-02-4	271	271	4	马尾莲	Maweilian	Thalictri Glandulosissimi Et
12526	MOL000785	21.671	0	148	3486-67-7	148	148	4	关黄柏	Guanhuangbo	Phellodendri Amurensis Cortex
12526	MOL000785	21.671	0	148	10605-02-4	148	148	4	关黄柏	Guanhuangbo	Phellodendri Amurensis Cortex
12526	MOL000785	21.671	0	184	3486-67-7	184	184	4	黄柏	Huangbo	Phellodendri Chinrnsis Cortex
12526	MOL000785	21.671	0	184	10605-02-4	184	184	4	黄柏	Huangbo	Phellodendri Chinrnsis Cortex
12526	MOL000785	21.671	0	203	3486-67-7	203	203	5	金果揽	Jinguolan	Tinosporae Radix
12526	MOL000785	21.671	0	203	10605-02-4	203	203	5	金果揽	Jinguolan	Tinosporae Radix
12066	MOL000786	50.624	0	427	3520-14-7	427	427	12	夏天无	Xiatianwu	Corydalis Decumbens(Thunb.)Pers.
12066	MOL000786	50.624	0	427	10097-84-4	427	427	12	夏天无	Xiatianwu	Corydalis Decumbens(Thunb.)Pers.
12066	MOL000786	50.624	0	451	3520-14-7	451	451	17	延胡索	Yanhusuo	Corydalis Rhizoma
12066	MOL000786	50.624	0	451	10097-84-4	451	451	17	延胡索	Yanhusuo	Corydalis Rhizoma
11695	MOL000795	54.731	0	488		488	488	15	猪苓	Zhuling	Polyporus Umbellatus(Pers)Fr.
12120	MOL000796	49.726	0	488		488	488	15	猪苓	Zhuling	Polyporus Umbellatus(Pers)Fr.
11852	MOL000797	53.077	0	488		488	488	15	猪苓	Zhuling	Polyporus Umbellatus(Pers)Fr.
11988	MOL000798	51.728	0	488		488	488	15	猪苓	Zhuling	Polyporus Umbellatus(Pers)Fr.
11988	MOL000798	51.728	0	267		267	267	5	马勃	Mabo	Lasiosphaera Seu Calvatia
11691	MOL000799	54.771	0	488		488	488	15	猪苓	Zhuling	Polyporus Umbellatus(Pers)Fr.
11255	MOL000800	60.185	0	488		488	488	15	猪苓	Zhuling	Polyporus Umbellatus(Pers)Fr.
11673	MOL000801	55.019	0	488		488	488	15	猪苓	Zhuling	Polyporus Umbellatus(Pers)Fr.
11844	MOL000802	53.199	0	488	19254-69-4	488	488	15	猪苓	Zhuling	Polyporus Umbellatus(Pers)Fr.
11844	MOL000802	53.199	0	488	27625-48-5	488	488	15	猪苓	Zhuling	Polyporus Umbellatus(Pers)Fr.
11844	MOL000802	53.199	0	81	19254-69-4	81	81	4	椿皮	Chunpi	Ailanthi Cortex
11844	MOL000802	53.199	0	81	27625-48-5	81	81	4	椿皮	Chunpi	Ailanthi Cortex
11844	MOL000802	53.199	0	276	19254-69-4	276	276	5	猫爪草	Maozhaocao	Ranunculi Ternati Radix
11844	MOL000802	53.199	0	276	27625-48-5	276	276	5	猫爪草	Maozhaocao	Ranunculi Ternati Radix
11844	MOL000802	53.199	0	267	19254-69-4	267	267	5	马勃	Mabo	Lasiosphaera Seu Calvatia
11844	MOL000802	53.199	0	267	27625-48-5	267	267	5	马勃	Mabo	Lasiosphaera Seu Calvatia
11457	MOL000805	57.316	0	488		488	488	15	猪苓	Zhuling	Polyporus Umbellatus(Pers)Fr.
11497	MOL000806	56.787	0	488		488	488	15	猪苓	Zhuling	Polyporus Umbellatus(Pers)Fr.
11187	MOL000807	61.179	0	488		488	488	15	猪苓	Zhuling	Polyporus Umbellatus(Pers)Fr.
11971	MOL000808	51.862	0	488		488	488	15	猪苓	Zhuling	Polyporus Umbellatus(Pers)Fr.
11759	MOL000809	54.057	0	488	141360-88-5	488	488	15	猪苓	Zhuling	Polyporus Umbellatus(Pers)Fr.
11789	MOL000810	53.691	0	488	141360-89-6	488	488	15	猪苓	Zhuling	Polyporus Umbellatus(Pers)Fr.
11460	MOL000811	57.27	0	488	141360-90-9	488	488	15	猪苓	Zhuling	Polyporus Umbellatus(Pers)Fr.
11548	MOL000812	56.267	0	488		488	488	15	猪苓	Zhuling	Polyporus Umbellatus(Pers)Fr.
11716	MOL000815	54.498	0	488	141360-88-5	488	488	15	猪苓	Zhuling	Polyporus Umbellatus(Pers)Fr.
11956	MOL000816	52.022	0	488		488	488	15	猪苓	Zhuling	Polyporus Umbellatus(Pers)Fr.
11956	MOL000816	52.022	0	267		267	267	5	马勃	Mabo	Lasiosphaera Seu Calvatia
11743	MOL000817	54.271	0	488		488	488	15	猪苓	Zhuling	Polyporus Umbellatus(Pers)Fr.
11854	MOL000819	53.065	0	488	141360-91-0	488	488	15	猪苓	Zhuling	Polyporus Umbellatus(Pers)Fr.
11266	MOL000820	60.035	0	488	141360-92-1	488	488	15	猪苓	Zhuling	Polyporus Umbellatus(Pers)Fr.
11660	MOL000821	55.165	0	488	141360-93-2	488	488	15	猪苓	Zhuling	Polyporus Umbellatus(Pers)Fr.
11152	MOL000822	61.911	0	488	141360-94-3	488	488	15	猪苓	Zhuling	Polyporus Umbellatus(Pers)Fr.
11636	MOL000828	55.356	0	480	19885-10-0	480	480	15	泽泻	Zexie	Alisma Orientale (Sam.) Juz.
11746	MOL000829	54.24	0	480		480	480	15	泽泻	Zexie	Alisma Orientale (Sam.) Juz.
11587	MOL000830	55.757	0	480		480	480	15	泽泻	Zexie	Alisma Orientale (Sam.) Juz.
11120	MOL000832	62.463	0	480	26575-95-1	480	480	15	泽泻	Zexie	Alisma Orientale (Sam.) Juz.
11440	MOL000833	57.474	0	480		480	480	15	泽泻	Zexie	Alisma Orientale (Sam.) Juz.
12249	MOL000849	47.484	0	480	115333-90-9	480	480	15	泽泻	Zexie	Alisma Orientale (Sam.) Juz.
11170	MOL000850	61.462	0	480	19885-10-0	480	480	15	泽泻	Zexie	Alisma Orientale (Sam.) Juz.
12236	MOL000851	47.719	0	480	18674-16-3	480	480	15	泽泻	Zexie	Alisma Orientale (Sam.) Juz.
11679	MOL000852	54.944	0	480	115346-25-3	480	480	15	泽泻	Zexie	Alisma Orientale (Sam.) Juz.
11801	MOL000853	53.589	0	480	18649-93-9	480	480	15	泽泻	Zexie	Alisma Orientale (Sam.) Juz.
11250	MOL000854	60.231	0	480	30489-27-1	480	480	15	泽泻	Zexie	Alisma Orientale (Sam.) Juz.
11315	MOL000855	59.279	0	480	26575-95-1	480	480	15	泽泻	Zexie	Alisma Orientale (Sam.) Juz.
10895	MOL000856	74.331	0	480	26575-93-9	480	480	15	泽泻	Zexie	Alisma Orientale (Sam.) Juz.
12454	MOL000878	38.283	0	310	762-29-8	310	310	26	枇杷叶	Pipaye	Eriobotryae Folium
12454	MOL000878	38.283	0	310	1117-52-8	310	310	26	枇杷叶	Pipaye	Eriobotryae Folium
12454	MOL000878	38.283	0	302	762-29-8	302	302	26	牛大力	Niudali	Millettiae Speciosae Radix
12454	MOL000878	38.283	0	302	1117-52-8	302	302	26	牛大力	Niudali	Millettiae Speciosae Radix
12454	MOL000878	38.283	0	461	762-29-8	461	461	26	银杏叶	Yinxingye	Ginkgo Folium
12454	MOL000878	38.283	0	461	1117-52-8	461	461	26	银杏叶	Yinxingye	Ginkgo Folium
12454	MOL000878	38.283	0	67	762-29-8	67	67	24	茺蔚子	Chongweizi	Leonuri Fructus
12454	MOL000878	38.283	0	67	1117-52-8	67	67	24	茺蔚子	Chongweizi	Leonuri Fructus
12454	MOL000878	38.283	0	58	762-29-8	58	58	2	柴胡	Chaihu	Radix Bupleuri
12454	MOL000878	38.283	0	58	1117-52-8	58	58	2	柴胡	Chaihu	Radix Bupleuri
12454	MOL000878	38.283	0	143	762-29-8	143	143	32	枸杞子	Gouqizi	Lycii Fructus
12454	MOL000878	38.283	0	143	1117-52-8	143	143	32	枸杞子	Gouqizi	Lycii Fructus
12454	MOL000878	38.283	0	107	762-29-8	107	107	16	丁香	Dingxiang	Caryophylliflos
12454	MOL000878	38.283	0	107	1117-52-8	107	107	16	丁香	Dingxiang	Caryophylliflos
12454	MOL000878	38.283	0	80	762-29-8	80	80	5	垂盆草	Chuipencao	Sedi Herba
12454	MOL000878	38.283	0	80	1117-52-8	80	80	5	垂盆草	Chuipencao	Sedi Herba
12454	MOL000878	38.283	0	253	762-29-8	253	253	37	龙脷叶	Longliye	Aauropi Folium
12454	MOL000878	38.283	0	253	1117-52-8	253	253	37	龙脷叶	Longliye	Aauropi Folium
12454	MOL000878	38.283	0	273	762-29-8	273	273	26	满山红	Manshanhong	Rhododendri Daurici Folium
12454	MOL000878	38.283	0	273	1117-52-8	273	273	26	满山红	Manshanhong	Rhododendri Daurici Folium
12454	MOL000878	38.283	0	264	762-29-8	264	264	1	麻黄	Mahuang	Ephedra Herba
12454	MOL000878	38.283	0	264	1117-52-8	264	264	1	麻黄	Mahuang	Ephedra Herba
12454	MOL000878	38.283	0	249	762-29-8	249	249	24	凌霄花	Lingxiaohua	Campsis Flos
12454	MOL000878	38.283	0	249	1117-52-8	249	249	24	凌霄花	Lingxiaohua	Campsis Flos
11720	MOL000887	54.447	0	117		117	117	24	莪术	Ezhu	Curcumae Rhizoma
11677	MOL000888	55.007	0	117	22608-11-3	117	117	24	莪术	Ezhu	Curcumae Rhizoma
11677	MOL000888	55.007	0	198	22608-11-3	198	198	24	姜黄	Jianghuang	Curcumaelongae Rhizoma
11268	MOL000892	60.026	0	117	458-37-7	117	117	24	莪术	Ezhu	Curcumae Rhizoma
11268	MOL000892	60.026	0	198	458-37-7	198	198	24	姜黄	Jianghuang	Curcumaelongae Rhizoma
12325	MOL000940	45.847	0	117	24939-16-0	117	117	24	莪术	Ezhu	Curcumae Rhizoma
11838	MOL000945	53.244	0	469	24939-16-0	469	469	24	郁金	Yujin	Curcumae Radix
11838	MOL000945	53.244	0	469	33171-05-0	469	469	24	郁金	Yujin	Curcumae Radix
11838	MOL000945	53.244	0	42	24939-16-0	42	42	16	荜茇	Biba	Piperis Longi Fructus
11838	MOL000945	53.244	0	42	33171-05-0	42	42	16	荜茇	Biba	Piperis Longi Fructus
11838	MOL000945	53.244	0	198	24939-16-0	198	198	24	姜黄	Jianghuang	Curcumaelongae Rhizoma
11838	MOL000945	53.244	0	198	33171-05-0	198	198	24	姜黄	Jianghuang	Curcumaelongae Rhizoma
11336	MOL000946	59.035	0	469	24939-17-1	469	469	24	郁金	Yujin	Curcumae Radix
11336	MOL000946	59.035	0	469	33171-16-3	469	469	24	郁金	Yujin	Curcumae Radix
11336	MOL000946	59.035	0	469	22608-11-3	469	469	24	郁金	Yujin	Curcumae Radix
11336	MOL000946	59.035	0	198	24939-17-1	198	198	24	姜黄	Jianghuang	Curcumaelongae Rhizoma
11336	MOL000946	59.035	0	198	33171-16-3	198	198	24	姜黄	Jianghuang	Curcumaelongae Rhizoma
11336	MOL000946	59.035	0	198	22608-11-3	198	198	24	姜黄	Jianghuang	Curcumaelongae Rhizoma
11476	MOL000951	57.052	0	198	76474-56-1	198	198	24	姜黄	Jianghuang	Curcumaelongae Rhizoma
11892	MOL000953	52.64	0	421	80356-14-5	421	421	1	西河柳	Xiheliu	Tamaricis Cacumen
11892	MOL000953	52.64	0	421	22243-67-0	421	421	1	西河柳	Xiheliu	Tamaricis Cacumen
11892	MOL000953	52.64	0	421	57-88-5	421	421	1	西河柳	Xiheliu	Tamaricis Cacumen
11892	MOL000953	52.64	0	421	209124-38-9	421	421	1	西河柳	Xiheliu	Tamaricis Cacumen
11892	MOL000953	52.64	0	421	218965-24-3	421	421	1	西河柳	Xiheliu	Tamaricis Cacumen
11892	MOL000953	52.64	0	303	80356-14-5	303	303	29	牛黄	Niuhuang	Bovis Calculus
11892	MOL000953	52.64	0	303	22243-67-0	303	303	29	牛黄	Niuhuang	Bovis Calculus
11892	MOL000953	52.64	0	303	57-88-5	303	303	29	牛黄	Niuhuang	Bovis Calculus
11892	MOL000953	52.64	0	303	209124-38-9	303	303	29	牛黄	Niuhuang	Bovis Calculus
11892	MOL000953	52.64	0	303	218965-24-3	303	303	29	牛黄	Niuhuang	Bovis Calculus
11892	MOL000953	52.64	0	431	80356-14-5	431	431	5	相思子	Xiangsizi	Abrus Precatorius L.
11892	MOL000953	52.64	0	431	22243-67-0	431	431	5	相思子	Xiangsizi	Abrus Precatorius L.
11892	MOL000953	52.64	0	431	57-88-5	431	431	5	相思子	Xiangsizi	Abrus Precatorius L.
11892	MOL000953	52.64	0	431	209124-38-9	431	431	5	相思子	Xiangsizi	Abrus Precatorius L.
11892	MOL000953	52.64	0	431	218965-24-3	431	431	5	相思子	Xiangsizi	Abrus Precatorius L.
11892	MOL000953	52.64	0	359	80356-14-5	359	359	30	山药	Shanyao	Rhizoma Dioscoreae
11892	MOL000953	52.64	0	359	22243-67-0	359	359	30	山药	Shanyao	Rhizoma Dioscoreae
11892	MOL000953	52.64	0	359	57-88-5	359	359	30	山药	Shanyao	Rhizoma Dioscoreae
11892	MOL000953	52.64	0	359	209124-38-9	359	359	30	山药	Shanyao	Rhizoma Dioscoreae
11892	MOL000953	52.64	0	359	218965-24-3	359	359	30	山药	Shanyao	Rhizoma Dioscoreae
11892	MOL000953	52.64	0	414	80356-14-5	414	414	34	乌梅	Wumei	Mume Fructus
11892	MOL000953	52.64	0	414	22243-67-0	414	414	34	乌梅	Wumei	Mume Fructus
11892	MOL000953	52.64	0	414	57-88-5	414	414	34	乌梅	Wumei	Mume Fructus
11892	MOL000953	52.64	0	414	209124-38-9	414	414	34	乌梅	Wumei	Mume Fructus
11892	MOL000953	52.64	0	414	218965-24-3	414	414	34	乌梅	Wumei	Mume Fructus
11892	MOL000953	52.64	0	394	80356-14-5	394	394	25	天南星	Tiannanxing	Arisaematis Rhizoma
11892	MOL000953	52.64	0	394	22243-67-0	394	394	25	天南星	Tiannanxing	Arisaematis Rhizoma
11892	MOL000953	52.64	0	394	57-88-5	394	394	25	天南星	Tiannanxing	Arisaematis Rhizoma
11892	MOL000953	52.64	0	394	209124-38-9	394	394	25	天南星	Tiannanxing	Arisaematis Rhizoma
11892	MOL000953	52.64	0	394	218965-24-3	394	394	25	天南星	Tiannanxing	Arisaematis Rhizoma
11892	MOL000953	52.64	0	379	80356-14-5	379	379	5	水飞蓟	Shuifeiji	Silybum Marianum
11892	MOL000953	52.64	0	379	22243-67-0	379	379	5	水飞蓟	Shuifeiji	Silybum Marianum
11892	MOL000953	52.64	0	379	57-88-5	379	379	5	水飞蓟	Shuifeiji	Silybum Marianum
11892	MOL000953	52.64	0	379	209124-38-9	379	379	5	水飞蓟	Shuifeiji	Silybum Marianum
11892	MOL000953	52.64	0	379	218965-24-3	379	379	5	水飞蓟	Shuifeiji	Silybum Marianum
11892	MOL000953	52.64	0	353	80356-14-5	353	353	25	沙棘	Shaji	Hippophae Fructus
11892	MOL000953	52.64	0	353	22243-67-0	353	353	25	沙棘	Shaji	Hippophae Fructus
11892	MOL000953	52.64	0	353	57-88-5	353	353	25	沙棘	Shaji	Hippophae Fructus
11892	MOL000953	52.64	0	353	209124-38-9	353	353	25	沙棘	Shaji	Hippophae Fructus
11892	MOL000953	52.64	0	353	218965-24-3	353	353	25	沙棘	Shaji	Hippophae Fructus
11892	MOL000953	52.64	0	399	80356-14-5	399	399	25	甜瓜子	Tianguazi	Melo Semen
11892	MOL000953	52.64	0	399	22243-67-0	399	399	25	甜瓜子	Tianguazi	Melo Semen
11892	MOL000953	52.64	0	399	57-88-5	399	399	25	甜瓜子	Tianguazi	Melo Semen
11892	MOL000953	52.64	0	399	209124-38-9	399	399	25	甜瓜子	Tianguazi	Melo Semen
11892	MOL000953	52.64	0	399	218965-24-3	399	399	25	甜瓜子	Tianguazi	Melo Semen
11892	MOL000953	52.64	0	407	80356-14-5	407	407	33	菟丝子	Tusizi	Cuscutae Semen
11892	MOL000953	52.64	0	407	22243-67-0	407	407	33	菟丝子	Tusizi	Cuscutae Semen
11892	MOL000953	52.64	0	407	57-88-5	407	407	33	菟丝子	Tusizi	Cuscutae Semen
11892	MOL000953	52.64	0	407	209124-38-9	407	407	33	菟丝子	Tusizi	Cuscutae Semen
11892	MOL000953	52.64	0	407	218965-24-3	407	407	33	菟丝子	Tusizi	Cuscutae Semen
11892	MOL000953	52.64	0	450	80356-14-5	450	450	9	亚麻子	Yamazi	Semen Lini
11892	MOL000953	52.64	0	450	22243-67-0	450	450	9	亚麻子	Yamazi	Semen Lini
11892	MOL000953	52.64	0	450	57-88-5	450	450	9	亚麻子	Yamazi	Semen Lini
11892	MOL000953	52.64	0	450	209124-38-9	450	450	9	亚麻子	Yamazi	Semen Lini
11892	MOL000953	52.64	0	450	218965-24-3	450	450	9	亚麻子	Yamazi	Semen Lini
11892	MOL000953	52.64	0	497	80356-14-5	497	497	26	紫苏子	Zisuzi	Perillae Fructus
11892	MOL000953	52.64	0	497	22243-67-0	497	497	26	紫苏子	Zisuzi	Perillae Fructus
11892	MOL000953	52.64	0	497	57-88-5	497	497	26	紫苏子	Zisuzi	Perillae Fructus
11892	MOL000953	52.64	0	497	209124-38-9	497	497	26	紫苏子	Zisuzi	Perillae Fructus
11892	MOL000953	52.64	0	497	218965-24-3	497	497	26	紫苏子	Zisuzi	Perillae Fructus
11892	MOL000953	52.64	0	458	80356-14-5	458	458	15	薏苡仁	Yiyiren	Coicis Semen
11892	MOL000953	52.64	0	458	22243-67-0	458	458	15	薏苡仁	Yiyiren	Coicis Semen
11892	MOL000953	52.64	0	458	57-88-5	458	458	15	薏苡仁	Yiyiren	Coicis Semen
11892	MOL000953	52.64	0	458	209124-38-9	458	458	15	薏苡仁	Yiyiren	Coicis Semen
11892	MOL000953	52.64	0	458	218965-24-3	458	458	15	薏苡仁	Yiyiren	Coicis Semen
11892	MOL000953	52.64	0	36	80356-14-5	36	36	5	半枝莲	Banzhilian	Scutellariae Barbatae Herba
11892	MOL000953	52.64	0	36	22243-67-0	36	36	5	半枝莲	Banzhilian	Scutellariae Barbatae Herba
11892	MOL000953	52.64	0	36	57-88-5	36	36	5	半枝莲	Banzhilian	Scutellariae Barbatae Herba
11892	MOL000953	52.64	0	36	209124-38-9	36	36	5	半枝莲	Banzhilian	Scutellariae Barbatae Herba
11892	MOL000953	52.64	0	36	218965-24-3	36	36	5	半枝莲	Banzhilian	Scutellariae Barbatae Herba
11892	MOL000953	52.64	0	33	80356-14-5	33	33	5	板蓝根	Banlangen	Isatdis Radix
11892	MOL000953	52.64	0	33	22243-67-0	33	33	5	板蓝根	Banlangen	Isatdis Radix
11892	MOL000953	52.64	0	33	57-88-5	33	33	5	板蓝根	Banlangen	Isatdis Radix
11892	MOL000953	52.64	0	33	209124-38-9	33	33	5	板蓝根	Banlangen	Isatdis Radix
11892	MOL000953	52.64	0	33	218965-24-3	33	33	5	板蓝根	Banlangen	Isatdis Radix
11892	MOL000953	52.64	0	50	80356-14-5	50	50	11	蚕沙	Cansha	Bombyx Mori L.
11892	MOL000953	52.64	0	50	22243-67-0	50	50	11	蚕沙	Cansha	Bombyx Mori L.
11892	MOL000953	52.64	0	50	57-88-5	50	50	11	蚕沙	Cansha	Bombyx Mori L.
11892	MOL000953	52.64	0	50	209124-38-9	50	50	11	蚕沙	Cansha	Bombyx Mori L.
11892	MOL000953	52.64	0	50	218965-24-3	50	50	11	蚕沙	Cansha	Bombyx Mori L.
11892	MOL000953	52.64	0	103	80356-14-5	103	103	7	地骨皮	Digupi	Lycii Cortex
11892	MOL000953	52.64	0	103	22243-67-0	103	103	7	地骨皮	Digupi	Lycii Cortex
11892	MOL000953	52.64	0	103	57-88-5	103	103	7	地骨皮	Digupi	Lycii Cortex
11892	MOL000953	52.64	0	103	209124-38-9	103	103	7	地骨皮	Digupi	Lycii Cortex
11892	MOL000953	52.64	0	103	218965-24-3	103	103	7	地骨皮	Digupi	Lycii Cortex
11892	MOL000953	52.64	0	143	80356-14-5	143	143	32	枸杞子	Gouqizi	Lycii Fructus
11892	MOL000953	52.64	0	143	22243-67-0	143	143	32	枸杞子	Gouqizi	Lycii Fructus
11892	MOL000953	52.64	0	143	57-88-5	143	143	32	枸杞子	Gouqizi	Lycii Fructus
11892	MOL000953	52.64	0	143	209124-38-9	143	143	32	枸杞子	Gouqizi	Lycii Fructus
11892	MOL000953	52.64	0	143	218965-24-3	143	143	32	枸杞子	Gouqizi	Lycii Fructus
11892	MOL000953	52.64	0	108	80356-14-5	108	108	33	冬虫夏草	Dongchongxiacao	Corayceps
11892	MOL000953	52.64	0	108	22243-67-0	108	108	33	冬虫夏草	Dongchongxiacao	Corayceps
11892	MOL000953	52.64	0	108	57-88-5	108	108	33	冬虫夏草	Dongchongxiacao	Corayceps
11892	MOL000953	52.64	0	108	209124-38-9	108	108	33	冬虫夏草	Dongchongxiacao	Corayceps
11892	MOL000953	52.64	0	108	218965-24-3	108	108	33	冬虫夏草	Dongchongxiacao	Corayceps
11892	MOL000953	52.64	0	276	80356-14-5	276	276	5	猫爪草	Maozhaocao	Ranunculi Ternati Radix
11892	MOL000953	52.64	0	276	22243-67-0	276	276	5	猫爪草	Maozhaocao	Ranunculi Ternati Radix
11892	MOL000953	52.64	0	276	57-88-5	276	276	5	猫爪草	Maozhaocao	Ranunculi Ternati Radix
11892	MOL000953	52.64	0	276	209124-38-9	276	276	5	猫爪草	Maozhaocao	Ranunculi Ternati Radix
11892	MOL000953	52.64	0	276	218965-24-3	276	276	5	猫爪草	Maozhaocao	Ranunculi Ternati Radix
11892	MOL000953	52.64	0	232	80356-14-5	232	232	25	昆布	Kunbu	Thalluslaminariae
11892	MOL000953	52.64	0	232	22243-67-0	232	232	25	昆布	Kunbu	Thalluslaminariae
11892	MOL000953	52.64	0	232	57-88-5	232	232	25	昆布	Kunbu	Thalluslaminariae
11892	MOL000953	52.64	0	232	209124-38-9	232	232	25	昆布	Kunbu	Thalluslaminariae
11892	MOL000953	52.64	0	232	218965-24-3	232	232	25	昆布	Kunbu	Thalluslaminariae
11892	MOL000953	52.64	0	209	80356-14-5	209	209	20	金盏菊花	Jinzhanjuhua	Calendula Officinalis
11892	MOL000953	52.64	0	209	22243-67-0	209	209	20	金盏菊花	Jinzhanjuhua	Calendula Officinalis
11892	MOL000953	52.64	0	209	57-88-5	209	209	20	金盏菊花	Jinzhanjuhua	Calendula Officinalis
11892	MOL000953	52.64	0	209	209124-38-9	209	209	20	金盏菊花	Jinzhanjuhua	Calendula Officinalis
11892	MOL000953	52.64	0	209	218965-24-3	209	209	20	金盏菊花	Jinzhanjuhua	Calendula Officinalis
11892	MOL000953	52.64	0	200	80356-14-5	200	200	30	绞股蓝	Jiaoguolan	Gynostemmae Pentaphylli Herba
11892	MOL000953	52.64	0	200	22243-67-0	200	200	30	绞股蓝	Jiaoguolan	Gynostemmae Pentaphylli Herba
11892	MOL000953	52.64	0	200	57-88-5	200	200	30	绞股蓝	Jiaoguolan	Gynostemmae Pentaphylli Herba
11892	MOL000953	52.64	0	200	209124-38-9	200	200	30	绞股蓝	Jiaoguolan	Gynostemmae Pentaphylli Herba
11892	MOL000953	52.64	0	200	218965-24-3	200	200	30	绞股蓝	Jiaoguolan	Gynostemmae Pentaphylli Herba
11892	MOL000953	52.64	0	224	80356-14-5	224	224	3	决明子	Juemingzi	Cassiae Semen
11892	MOL000953	52.64	0	224	22243-67-0	224	224	3	决明子	Juemingzi	Cassiae Semen
11892	MOL000953	52.64	0	224	57-88-5	224	224	3	决明子	Juemingzi	Cassiae Semen
11892	MOL000953	52.64	0	224	209124-38-9	224	224	3	决明子	Juemingzi	Cassiae Semen
11892	MOL000953	52.64	0	224	218965-24-3	224	224	3	决明子	Juemingzi	Cassiae Semen
11892	MOL000953	52.64	0	233	80356-14-5	233	233	37	辣椒	Lajiao	Capsici Fructus
11892	MOL000953	52.64	0	233	22243-67-0	233	233	37	辣椒	Lajiao	Capsici Fructus
11892	MOL000953	52.64	0	233	57-88-5	233	233	37	辣椒	Lajiao	Capsici Fructus
11892	MOL000953	52.64	0	233	209124-38-9	233	233	37	辣椒	Lajiao	Capsici Fructus
11892	MOL000953	52.64	0	233	218965-24-3	233	233	37	辣椒	Lajiao	Capsici Fructus
11892	MOL000953	52.64	0	198	80356-14-5	198	198	24	姜黄	Jianghuang	Curcumaelongae Rhizoma
11892	MOL000953	52.64	0	198	22243-67-0	198	198	24	姜黄	Jianghuang	Curcumaelongae Rhizoma
11892	MOL000953	52.64	0	198	57-88-5	198	198	24	姜黄	Jianghuang	Curcumaelongae Rhizoma
11892	MOL000953	52.64	0	198	209124-38-9	198	198	24	姜黄	Jianghuang	Curcumaelongae Rhizoma
11892	MOL000953	52.64	0	198	218965-24-3	198	198	24	姜黄	Jianghuang	Curcumaelongae Rhizoma
11892	MOL000953	52.64	0	256	80356-14-5	256	256	8	芦荟	Luhui	Aloe
11892	MOL000953	52.64	0	256	22243-67-0	256	256	8	芦荟	Luhui	Aloe
11892	MOL000953	52.64	0	256	57-88-5	256	256	8	芦荟	Luhui	Aloe
11892	MOL000953	52.64	0	256	209124-38-9	256	256	8	芦荟	Luhui	Aloe
11892	MOL000953	52.64	0	256	218965-24-3	256	256	8	芦荟	Luhui	Aloe
11892	MOL000953	52.64	0	168	80356-14-5	168	168	24	红花	Honghua	Carthami Flos
11892	MOL000953	52.64	0	168	22243-67-0	168	168	24	红花	Honghua	Carthami Flos
11892	MOL000953	52.64	0	168	57-88-5	168	168	24	红花	Honghua	Carthami Flos
11892	MOL000953	52.64	0	168	209124-38-9	168	168	24	红花	Honghua	Carthami Flos
11892	MOL000953	52.64	0	168	218965-24-3	168	168	24	红花	Honghua	Carthami Flos
11892	MOL000953	52.64	0	252	80356-14-5	252	252	5	龙葵	Longkui	Solanum Nigrum Linn.
11892	MOL000953	52.64	0	252	22243-67-0	252	252	5	龙葵	Longkui	Solanum Nigrum Linn.
11892	MOL000953	52.64	0	252	57-88-5	252	252	5	龙葵	Longkui	Solanum Nigrum Linn.
11892	MOL000953	52.64	0	252	209124-38-9	252	252	5	龙葵	Longkui	Solanum Nigrum Linn.
11892	MOL000953	52.64	0	252	218965-24-3	252	252	5	龙葵	Longkui	Solanum Nigrum Linn.
11892	MOL000953	52.64	0	230	80356-14-5	230	230	26	苦杏仁	Kuxingren	Amygdalus Communis Vas
11892	MOL000953	52.64	0	230	22243-67-0	230	230	26	苦杏仁	Kuxingren	Amygdalus Communis Vas
11892	MOL000953	52.64	0	230	57-88-5	230	230	26	苦杏仁	Kuxingren	Amygdalus Communis Vas
11892	MOL000953	52.64	0	230	209124-38-9	230	230	26	苦杏仁	Kuxingren	Amygdalus Communis Vas
11892	MOL000953	52.64	0	230	218965-24-3	230	230	26	苦杏仁	Kuxingren	Amygdalus Communis Vas
12425	MOL000981	41.414	0	277		277	277	24	没药	Moyao	Myrrha
12163	MOL000987	49.174	0	277	57-88-5	277	277	24	没药	Moyao	Myrrha
12108	MOL000989	49.917	0	277	39025-25-7	277	277	24	没药	Moyao	Myrrha
12301	MOL000990	46.42	0	277	39025-26-8	277	277	24	没药	Moyao	Myrrha
12259	MOL000992	47.369	0	277		277	277	24	没药	Moyao	Myrrha
12229	MOL000996	47.799	0	277	20281-70-3	277	277	24	没药	Moyao	Myrrha
11855	MOL000997	53.063	0	277	6120-71-4	277	277	24	没药	Moyao	Myrrha
11603	MOL001005	55.629	0	277	474-62-4	277	277	24	没药	Moyao	Myrrha
12106	MOL001006	49.979	0	304	481-18-5	304	304	24	牛膝	Niuxi	Achyranthis Bidentatae Radix
12106	MOL001006	49.979	0	109	481-18-5	109	109	15	冬瓜皮	Dongguapi	Benincasae Exocarpium
12106	MOL001006	49.979	0	96	481-18-5	96	96	30	党参	Dangshen	Codonopsis Radix
12106	MOL001006	49.979	0	277	481-18-5	277	277	24	没药	Moyao	Myrrha
11891	MOL001025	52.676	0	277		277	277	24	没药	Moyao	Myrrha
12349	MOL001026	44.872	0	277		277	277	24	没药	Moyao	Myrrha
12001	MOL001027	51.518	0	277		277	277	24	没药	Moyao	Myrrha
12155	MOL001028	49.302	0	277		277	277	24	没药	Moyao	Myrrha
11496	MOL001029	56.791	0	277		277	277	24	没药	Moyao	Myrrha
10937	MOL001033	68.848	0	277	21453-68-9	277	277	24	没药	Moyao	Myrrha
12128	MOL001038	49.614	0	277		277	277	24	没药	Moyao	Myrrha
12334	MOL001045	45.519	0	277		277	277	24	没药	Moyao	Myrrha
12148	MOL001046	49.364	0	277		277	277	24	没药	Moyao	Myrrha
10999	MOL001047	65.566	0	277	51020-09-8	277	277	24	没药	Moyao	Myrrha
11841	MOL001061	53.212	0	277		277	277	24	没药	Moyao	Myrrha
[truncated: 2,502 more rows]

## Sheet: Sheet4
			行标签	计数项:herb_cn_name
			绞股蓝	123
行标签	计数项:herb_cn_name		灵芝	116
矮地茶	7		甘草	100
艾叶	11		西洋参	85
安息香	7		人参叶	72
八角莲	3		人参	64
巴豆	9		枸杞子	51
巴戟天	12		升麻	47
菝葜	13		没药	41
白附子	7		郁金	37
白果	11		竹节参	34
白花蛇舌草	4		板蓝根	32
白及	15		红参	32
白蔹	9		辣椒	31
白毛藤	6		沙棘	30
白毛夏枯草	5		山药	30
白茅根	7		关黄柏	29
白前	7		猪苓	29
白芍	9		高良姜	28
白术	2		桑白皮	28
白头翁	14		淫羊藿	28
白薇	9		连翘	27
白鲜皮	3		三七	27
白药子	1		山茱萸	27
白芷	1		洋金花	27
百部	16		半枝莲	25
百合	11		龙葵	25
柏子仁	6		香加皮	25
败酱草	9		蒺藜	24
板蓝根	32		苦参	24
半边莲	20		罗汉果	24
半夏	7		知母	24
半枝莲	25		干姜	23
薄荷	6		肉豆蔻	23
北刘寄奴	2		三七花	23
北沙参	6		荜茇	22
北五味子	7		牛膝	22
荜茇	22		党参	21
荜澄茄	18		茯苓	21
萹蓄	8		红花	21
槟榔	3		女贞子	21
冰片	1		半边莲	20
布渣叶	1		大枣	20
蚕沙	6		地锦草	20
苍耳子	7		火麻仁	20
苍术	10		苦楝皮	19
草苁蓉	5		吴茱萸	19
草果	13		泽泻	19
侧柏叶	1		荜澄茄	18
柴胡	10		杜仲	18
蝉蜕	3		络石藤	18
常山	9		藕节	18
车前草	8		天冬	18
车前子	10		亚麻子	18
沉香	4		鸡屎藤	17
陈皮	10		金盏菊花	17
赤芍	10		平贝母	17
茺蔚子	2		西河柳	17
楮实子	10		仙茅	17
川贝母	13		延胡索	17
川槿皮	6		薏苡仁	17
川楝子	4		紫苏子	17
川木通	9		百部	16
川牛膝	6		了哥王根	16
川射干	3		绿豆	16
川芎	8		猫爪草	16
穿山龙	1		牛黄	16
穿心莲	9		羌活	16
垂盆草	3		白及	15
椿皮	13		姜黄	15
葱白	6		雷公藤	15
大风子	2		千金子	15
大黄	4		砂仁	15
大蓟	10		相思子	15
大青叶	8		白头翁	14
大蒜	1		黄精	14
大血藤	10		桑叶	14
大枣	20		天南星	14
大皂荚	9		土贝母	14
玳玳花	1		禹州漏芦	14
丹参	13		玉米须	14
当归	3		皂角刺	14
党参	21		枳实	14
刀豆	7		菝葜	13
倒扣草	6		草果	13
灯心草	8		川贝母	13
地耳草	12		椿皮	13
地枫皮	3		丹参	13
地肤子	2		鸡血藤	13
地骨皮	11		苦杏仁	13
地锦草	20		茜草	13
地榆	3		青蒿	13
丁香	7		山豆根	13
冬虫夏草	11		射干	13
冬瓜皮	5		伸筋草	13
冬瓜子	8		辛夷	13
冬葵果	7		伊贝母	13
豆蔻	11		巴戟天	12
独活	3		地耳草	12
杜仲	18		骨碎补	12
杜仲叶	5		槲寄生	12
莪术	6		锦灯笼	12
鹅不食草	11		苦楝子	12
番泻叶	7		芦荟	12
翻白草	7		玫瑰花	12
防风	9		前胡	12
防己	1		商陆	12
粉萆薢	5		石上柏	12
凤尾草	3		香附	12
凤仙透骨草	1		益智	12
凤眼草	9		银柴胡	12
佛手	2		玉竹	12
茯苓	21		艾叶	11
浮萍	2		白果	11
附子	10		百合	11
覆盆子	7		地骨皮	11
甘草	100		冬虫夏草	11
甘松	7		豆蔻	11
甘遂	6		鹅不食草	11
干姜	23		胡椒	11
高良姜	28		胡芦巴	11
藁本	7		黄柏	11
葛根	2		黄芩	11
葛花	8		桔梗	11
功劳木	4		菊花	11
钩藤	9		菊苣	11
枸骨叶	10		零陵香	11
枸杞子	51		木通	11
谷精草	2		南五味子	11
骨碎补	12		牛大力	11
瓜蒂	8		牵牛子	11
瓜蒌	6		水飞蓟	11
关黄柏	29		桃仁	11
贯叶金丝桃	6		土茯苓	11
贯众	7		菟丝子	11
广藿香	6		苍术	10
广枣	3		柴胡	10
鬼箭羽	9		车前子	10
桂枝	8		陈皮	10
海风藤	8		赤芍	10
海金沙	5		楮实子	10
海桐皮	5		大蓟	10
海藻	4		大血藤	10
诃子	1		附子	10
荷叶	8		枸骨叶	10
鹤虱	1		胡黄连	10
黑豆	8		金荞麦	10
黑老虎	2		金银花	10
黑芝麻	3		京大戟	10
红参	32		莱菔子	10
红花	21		雷丸	10
红芪	7		蓼大青叶	10
厚朴	2		漏芦	10
胡黄连	10		麦芽	10
胡椒	11		蔓荆子	10
胡芦巴	11		佩兰	10
槲寄生	12		夏枯草	10
虎杖	3		薤白	10
花椒	3		一枝黄花	10
花生衣	7		紫菀	10
化橘红	8		巴豆	9
槐花	2		白蔹	9
黄柏	11		白芍	9
黄精	14		白薇	9
黄连	4		败酱草	9
黄芪	7		常山	9
黄芩	11		川木通	9
黄药子	8		穿心莲	9
火麻仁	20		大皂荚	9
鸡骨草	7		防风	9
鸡冠花	1		凤眼草	9
鸡屎藤	17		钩藤	9
鸡血藤	13		鬼箭羽	9
积雪草	8		荆芥穗	9
急性子	7		款冬花	9
蒺藜	24		荔枝核	9
姜黄	15		蛇床子	9
降香	8		生姜	9
绞股蓝	123		鼠曲草	9
芥子	1		娑罗子	9
金沸草	2		徐长卿	9
金果揽	4		紫花前胡	9
金莲花	7		萹蓄	8
金钱草	7		车前草	8
金荞麦	10		川芎	8
金银花	10		大青叶	8
金樱子	2		灯心草	8
金盏菊花	17		冬瓜子	8
锦灯笼	12		葛花	8
京大戟	10		瓜蒂	8
荆芥	7		桂枝	8
荆芥穗	9		海风藤	8
景天三七	7		荷叶	8
韭菜子	1		黑豆	8
桔梗	11		化橘红	8
菊花	11		黄药子	8
菊苣	11		积雪草	8
橘红	1		降香	8
卷柏	2		昆布	8
决明子	7		两面针	8
苦参	24		龙胆	8
苦地丁	2		鹿衔草	8
苦丁茶	6		路路通	8
苦楝皮	19		牡丹皮	8
苦楝子	12		木香	8
苦杏仁	13		南蛇藤果	8
款冬花	9		牛蒡子	8
昆布	8		胖大海	8
辣椒	31		青叶胆	8
莱菔子	10		拳参	8
老鹳草	6		肉苁蓉	8
了哥王根	16		乳香	8
雷公藤	15		铁丝威灵仙	8
雷丸	10		通草	8
荔枝核	9		乌梅	8
连钱草	2		续断	8
连翘	27		野菊花	8
莲子心	3		银杏叶	8
两面针	8		芫花	8
两头尖	7		泽漆	8
蓼大青叶	10		肿节风	8
灵芝	116		紫草	8
凌霄花	3		矮地茶	7
零陵香	11		安息香	7
龙胆	8		白附子	7
龙葵	25		白茅根	7
龙脷叶	4		白前	7
漏芦	10		半夏	7
芦根	1		北五味子	7
芦荟	12		苍耳子	7
鹿衔草	8		刀豆	7
路路通	8		丁香	7
罗布麻叶	6		冬葵果	7
罗汉果	24		番泻叶	7
络石藤	18		翻白草	7
绿豆	16		覆盆子	7
葎草	5		甘松	7
麻黄	3		藁本	7
麻黄根	1		贯众	7
马鞭草	3		红芪	7
马勃	7		花生衣	7
马齿苋	3		黄芪	7
马兜铃	1		鸡骨草	7
马钱子	5		急性子	7
马尾莲	3		金莲花	7
麦芽	10		金钱草	7
满山红	4		荆芥	7
蔓荆子	10		景天三七	7
猫眼草	4		决明子	7
猫爪草	16		两头尖	7
没药	41		马勃	7
玫瑰花	12		猕猴桃根	7
猕猴桃根	7		秦艽	7
密蒙花	3		蕤仁	7
绵萆薢	5		山楂叶	7
墨旱莲	5		熟地黄	7
牡丹皮	8		天葵子	7
牡荆叶	1		瓦松	7
牡荆子	2		乌药	7
木鳖子	5		小蓟	7
木蝴蝶	3		萱草根	7
木棉花	4		玄参	7
木通	11		寻骨风	7
木香	8		预知子	7
墓头回	1		浙贝母	7
南瓜子	6		猪牙皂	7
南沙参	2		白毛藤	6
南蛇藤果	8		柏子仁	6
南五味子	11		薄荷	6
闹羊花	1		北沙参	6
牛蒡子	8		蚕沙	6
牛大力	11		川槿皮	6
牛黄	16		川牛膝	6
牛膝	22		葱白	6
女贞子	21		倒扣草	6
藕节	18		莪术	6
胖大海	8		甘遂	6
佩兰	10		瓜蒌	6
枇杷叶	5		贯叶金丝桃	6
平贝母	17		广藿香	6
蒲黄	1		苦丁茶	6
荠菜	4		老鹳草	6
千斤拔	6		罗布麻叶	6
千金子	15		南瓜子	6
千年健	1		千斤拔	6
牵牛子	11		桑寄生	6
前胡	12		桑枝	6
芡实	2		松花粉	6
茜草	13		天花粉	6
羌活	16		天仙藤	6
茄根	3		铁线透骨草	6
秦艽	7		豨莶草	6
秦皮	2		云芝	6
青黛	2		白毛夏枯草	5
青风藤	4		草苁蓉	5
青果	2		冬瓜皮	5
青蒿	13		杜仲叶	5
青皮	4		粉萆薢	5
青葙子	3		海金沙	5
青叶胆	8		海桐皮	5
拳参	8		葎草	5
人参	64		马钱子	5
人参叶	72		绵萆薢	5
肉苁蓉	8		墨旱莲	5
肉豆蔻	23		木鳖子	5
乳香	8		枇杷叶	5
蕤仁	7		石韦	5
三白草	2		酸枣仁	5
三棱	4		甜瓜子	5
三七	27		威灵仙	5
三七花	23		夏天无	5
桑白皮	28		鱼腥草	5
桑寄生	6		白花蛇舌草	4
桑椹	2		沉香	4
桑叶	14		川楝子	4
桑枝	6		大黄	4
沙棘	30		功劳木	4
沙苑子	3		海藻	4
砂仁	15		黄连	4
山慈菇	2		金果揽	4
山豆根	13		龙脷叶	4
山药	30		满山红	4
山楂叶	7		猫眼草	4
山茱萸	27		木棉花	4
商陆	12		荠菜	4
蛇床子	9		青风藤	4
射干	13		青皮	4
伸筋草	13		三棱	4
升麻	47		水红花子	4
生姜	9		四季青	4
十大功劳根	2		葶苈子	4
十大功劳叶	3		土荆皮	4
石菖蒲	3		香橼	4
石见穿	1		旋覆花	4
石榴皮	1		茵陈	4
石上柏	12		罂粟壳	4
石韦	5		泽兰	4
使君子	3		枳椇子	4
柿蒂	1		苎麻根	4
熟地黄	7		八角莲	3
鼠曲草	9		白鲜皮	3
水飞蓟	11		槟榔	3
水红花子	4		蝉蜕	3
四季青	4		川射干	3
松花粉	6		垂盆草	3
苏合香	1		当归	3
酸枣仁	5		地枫皮	3
娑罗子	9		地榆	3
太子参	3		独活	3
桃仁	11		凤尾草	3
天冬	18		广枣	3
天花粉	6		黑芝麻	3
天葵子	7		虎杖	3
天南星	14		花椒	3
天山雪莲	2		莲子心	3
天仙藤	6		凌霄花	3
甜瓜子	5		麻黄	3
铁丝威灵仙	8		马鞭草	3
铁线透骨草	6		马齿苋	3
葶苈子	4		马尾莲	3
通草	8		密蒙花	3
土贝母	14		木蝴蝶	3
土茯苓	11		茄根	3
土荆皮	4		青葙子	3
菟丝子	11		沙苑子	3
瓦松	7		十大功劳叶	3
王不留行	1		石菖蒲	3
威灵仙	5		使君子	3
委陵菜	1		太子参	3
乌敛莓	1		细辛	3
乌梅	8		小茴香	3
乌药	7		鸭跖草	3
无患子	1		益母草	3
无患子皮	1		枳壳	3
吴茱萸	19		紫苏	3
西河柳	17		白术	2
西红花	1		北刘寄奴	2
西洋参	85		茺蔚子	2
豨莶草	6		大风子	2
细辛	3		地肤子	2
夏枯草	10		佛手	2
夏天无	5		浮萍	2
仙茅	17		葛根	2
相思子	15		谷精草	2
香附	12		黑老虎	2
香加皮	25		厚朴	2
香茅	1		槐花	2
香薷	1		金沸草	2
香橼	4		金樱子	2
小茴香	3		卷柏	2
小蓟	7		苦地丁	2
薤白	10		连钱草	2
辛夷	13		牡荆子	2
徐长卿	9		南沙参	2
续断	8		芡实	2
萱草根	7		秦皮	2
玄参	7		青黛	2
旋覆花	4		青果	2
寻骨风	7		三白草	2
鸦胆子	1		桑椹	2
鸭跖草	3		山慈菇	2
亚麻子	18		十大功劳根	2
延胡索	17		天山雪莲	2
洋金花	27		余甘子	2
野菊花	8		月季花	2
一枝黄花	10		栀子	2
伊贝母	13		紫花地丁	2
益母草	3		白药子	1
益智	12		白芷	1
薏苡仁	17		冰片	1
茵陈	4		布渣叶	1
银柴胡	12		侧柏叶	1
银杏叶	8		穿山龙	1
淫羊藿	28		大蒜	1
罂粟壳	4		玳玳花	1
余甘子	2		防己	1
鱼腥草	5		凤仙透骨草	1
禹州漏芦	14		诃子	1
玉米须	14		鹤虱	1
玉竹	12		鸡冠花	1
郁金	37		芥子	1
预知子	7		韭菜子	1
芫花	8		橘红	1
月季花	2		芦根	1
云芝	6		麻黄根	1
皂角刺	14		马兜铃	1
泽兰	4		牡荆叶	1
泽漆	8		墓头回	1
泽泻	19		闹羊花	1
浙贝母	7		蒲黄	1
知母	24		千年健	1
栀子	2		石见穿	1
枳椇子	4		石榴皮	1
枳壳	3		柿蒂	1
枳实	14		苏合香	1
肿节风	8		王不留行	1
猪苓	29		委陵菜	1
猪牙皂	7		乌敛莓	1
竹节参	34		无患子	1
苎麻根	4		无患子皮	1
紫草	8		西红花	1
紫花地丁	2		香茅	1
紫花前胡	9		香薷	1
紫苏	3		鸦胆子	1
紫苏子	17
紫菀	10
(空白)
总计	4501

## Sheet: Sheet3
herb_cn_name
白术
白术
黄芪
鸡血藤
草果
草果
草果
草果
铁丝威灵仙
牛膝
草果
苍术
铁丝威灵仙
豆蔻
草果
苍术
车前子
金荞麦
绞股蓝
铁丝威灵仙
苍术
草果
草果
铁丝威灵仙
铁丝威灵仙
苍术
苍术
草果
草果
铁丝威灵仙
苍术
草果
牡丹皮
铁丝威灵仙
豆蔻
车前子
草果
党参
苍术
金荞麦
路路通
草果
穿山龙
菟丝子
沙苑子
苍术
苍术
苍术
地枫皮
地枫皮
地枫皮
豆蔻
豆蔻
郁金
豆蔻
豆蔻
豆蔻
郁金
豆蔻
豆蔻
豆蔻
豆蔻
茯苓
茯苓
茯苓
茯苓
猪苓
茯苓
灵芝
茯苓
猪苓
猪苓
茯苓
茯苓
灵芝
灵芝
茯苓
茯苓
香加皮
茯苓
连翘
没药
红花
茯苓
茯苓
茯苓
茯苓
茯苓
豨莶草
豨莶草
葶苈子
葶苈子
三棱
三棱
桃仁
桃仁
木通
木通
泽兰
泽兰
苎麻根
苎麻根
灯心草
灯心草
莪术
莪术
地骨皮
地骨皮
茯苓
茯苓
雷公藤
雷公藤
胡黄连
胡黄连
海金沙
海金沙
黄芪
黄芪
鸡血藤
鸡血藤
茯苓
牛黄
娑罗子
山药
云芝
薏苡仁
猪苓
川木通
冬虫夏草
菝葜
茯苓
白头翁
蚕沙
广枣
灵芝
雷丸
火麻仁
茯苓
辛夷
海风藤
辛夷
海风藤
淫羊藿
海风藤
水红花子
薤白
玉竹
海风藤
石菖蒲
辛夷
三白草
海风藤
海风藤
海风藤
槲寄生
薤白
香加皮
木鳖子
山慈菇
沙棘
生姜
千年健
山茱萸
牡荆子
青葙子
秦艽
石韦
肉豆蔻
香附
土茯苓
夏枯草
枇杷叶
人参
石见穿
肉苁蓉
胖大海
木通
青果
秦皮
蛇床子
石榴皮
女贞子
乌梅
天山雪莲
青风藤
青黛
拳参
天南星
西洋参
牵牛子
香薷
三七花
太子参
木蝴蝶
南蛇藤果
委陵菜
葶苈子
三七
木棉花
瓦松
四季青
香橼
茜草
鼠曲草
仙茅
乌药
土贝母
吴茱萸
威灵仙
水红花子
沙苑子
千金子
天冬
前胡
南沙参
乌敛莓
菟丝子
牛膝
柿蒂
豨莶草
砂仁
桃仁
三棱
蒲黄
桑白皮
小茴香
土荆皮
玄参
紫菀
预知子
野菊花
亚麻子
禹州漏芦
银杏叶
郁金
泽漆
紫花前胡
苎麻根
肿节风
旋覆花
泽兰
鸦胆子
茵陈
葛根
枳椇子
续断
鸭跖草
紫苏子
寻骨风
皂角刺
枳壳
浙贝母
余甘子
云芝
布渣叶
高良姜
半夏
北刘寄奴
丁香
白头翁
地榆
凤眼草
荜澄茄
椿皮
白前
骨碎补
侧柏叶
白鲜皮
赤芍
覆盆子
大青叶
菝葜
楮实子
北沙参
干姜
功劳木
大血藤
白芍
败酱草
垂盆草
八角莲
川木通
川贝母
冬葵果
白毛夏枯草
冬虫夏草
钩藤
防己
当归
百合
大枣
地耳草
枸骨叶
白附子
艾叶
半枝莲
浮萍
白花蛇舌草
枸杞子
大黄
草苁蓉
川射干
川牛膝
巴豆
板蓝根
巴戟天
凤仙透骨草
白果
百部
杜仲
翻白草
白蔹
独活
白茅根
白薇
地骨皮
降香
急性子
凌霄花
黄药子
景天三七
马齿苋
胡黄连
雷公藤
金沸草
苦楝子
没药
灵芝
鸡屎藤
罗汉果
虎杖
连钱草
鹿衔草
红芪
路路通
玫瑰花
花椒
金银花
了哥王根
黑豆
漏芦
鬼箭羽
金莲花
橘红
蓼大青叶
连翘
两面针
马尾莲
菊苣
黄芩
苦楝皮
金荞麦
满山红
海金沙
鸡血藤
黄柏
猫爪草
荔枝核
槐花
马兜铃
花生衣
马勃
苦丁茶
麦芽
广枣
红参
韭菜子
款冬花
鸡骨草
胡芦巴
猕猴桃根
化橘红
马鞭草
桂枝
葎草
金樱子
关黄柏
红花
麻黄根
锦灯笼
槲寄生
黄精
土茯苓
土茯苓
土茯苓
土茯苓
土茯苓
土茯苓
鼠曲草
鼠曲草
鼠曲草
鼠曲草
鼠曲草
鼠曲草
天仙藤
天仙藤
天仙藤
天仙藤
天仙藤
天仙藤
秦艽
秦艽
秦艽
秦艽
秦艽
秦艽
蕤仁
蕤仁
蕤仁
蕤仁
蕤仁
蕤仁
青叶胆
青叶胆
青叶胆
青叶胆
青叶胆
青叶胆
桑寄生
桑寄生
桑寄生
桑寄生
桑寄生
桑寄生
铁线透骨草
铁线透骨草
铁线透骨草
铁线透骨草
铁线透骨草
铁线透骨草
山楂叶
山楂叶
山楂叶
山楂叶
山楂叶
山楂叶
青蒿
青蒿
青蒿
青蒿
青蒿
青蒿
通草
通草
通草
通草
通草
通草
娑罗子
娑罗子
娑罗子
娑罗子
娑罗子
娑罗子
瓦松
瓦松
瓦松
瓦松
瓦松
瓦松
熟地黄
熟地黄
熟地黄
熟地黄
熟地黄
熟地黄
土贝母
土贝母
土贝母
土贝母
土贝母
土贝母
山茱萸
山茱萸
山茱萸
山茱萸
山茱萸
山茱萸
牵牛子
牵牛子
牵牛子
牵牛子
牵牛子
牵牛子
升麻
升麻
升麻
升麻
升麻
升麻
沙棘
沙棘
沙棘
沙棘
沙棘
沙棘
伸筋草
伸筋草
伸筋草
伸筋草
伸筋草
伸筋草
羌活
羌活
羌活
羌活
羌活
羌活
天冬
天冬
天冬
天冬
天冬
天冬
人参叶
人参叶
人参叶
人参叶
人参叶
人参叶
前胡
前胡
前胡
前胡
前胡
前胡
松花粉
松花粉
松花粉
松花粉
松花粉
松花粉
天南星
天南星
天南星
天南星
天南星
天南星
茜草
茜草
茜草
茜草
茜草
茜草
石上柏
石上柏
石上柏
石上柏
石上柏
石上柏
西河柳
西河柳
西河柳
西河柳
西河柳
西河柳
吴茱萸
吴茱萸
吴茱萸
吴茱萸
吴茱萸
吴茱萸
胖大海
胖大海
胖大海
胖大海
胖大海
胖大海
徐长卿
徐长卿
徐长卿
徐长卿
徐长卿
徐长卿
木香
木香
木香
木香
木香
木香
香附
香附
香附
香附
香附
香附
牡丹皮
牡丹皮
牡丹皮
牡丹皮
牡丹皮
牡丹皮
相思子
相思子
相思子
相思子
相思子
相思子
南瓜子
南瓜子
南瓜子
南瓜子
南瓜子
南瓜子
佩兰
佩兰
佩兰
佩兰
佩兰
佩兰
南蛇藤果
南蛇藤果
南蛇藤果
南蛇藤果
南蛇藤果
南蛇藤果
乌药
乌药
乌药
乌药
乌药
乌药
平贝母
平贝母
平贝母
平贝母
平贝母
平贝母
小蓟
小蓟
小蓟
小蓟
小蓟
小蓟
香加皮
香加皮
香加皮
香加皮
香加皮
香加皮
千金子
千金子
千金子
千金子
千金子
千金子
皂角刺
皂角刺
皂角刺
皂角刺
皂角刺
皂角刺
芫花
芫花
芫花
芫花
芫花
芫花
预知子
预知子
预知子
预知子
预知子
预知子
郁金
郁金
郁金
郁金
郁金
郁金
猪牙皂
猪牙皂
猪牙皂
猪牙皂
猪牙皂
猪牙皂
一枝黄花
一枝黄花
一枝黄花
一枝黄花
一枝黄花
一枝黄花
薏苡仁
薏苡仁
薏苡仁
薏苡仁
薏苡仁
薏苡仁
益智
益智
益智
益智
益智
益智
亚麻子
亚麻子
亚麻子
亚麻子
亚麻子
亚麻子
玉米须
玉米须
玉米须
玉米须
玉米须
玉米须
延胡索
延胡索
延胡索
延胡索
延胡索
延胡索
紫草
紫草
紫草
紫草
紫草
紫草
泽泻
泽泻
泽泻
泽泻
泽泻
泽泻
银柴胡
银柴胡
银柴胡
银柴胡
银柴胡
银柴胡
续断
续断
续断
续断
续断
续断
寻骨风
寻骨风
寻骨风
寻骨风
寻骨风
寻骨风
野菊花
野菊花
野菊花
野菊花
野菊花
野菊花
肿节风
肿节风
肿节风
肿节风
肿节风
肿节风
玄参
玄参
玄参
玄参
玄参
玄参
紫花前胡
紫花前胡
紫花前胡
紫花前胡
紫花前胡
紫花前胡
淫羊藿
淫羊藿
淫羊藿
淫羊藿
淫羊藿
淫羊藿
大皂荚
大皂荚
大皂荚
大皂荚
大皂荚
大皂荚
半枝莲
半枝莲
半枝莲
半枝莲
半枝莲
半枝莲
防风
防风
防风
防风
防风
防风
百部
百部
百部
百部
百部
百部
番泻叶
番泻叶
番泻叶
番泻叶
番泻叶
番泻叶
葛花
葛花
葛花
葛花
葛花
葛花
钩藤
钩藤
钩藤
钩藤
钩藤
钩藤
白蔹
白蔹
白蔹
白蔹
白蔹
白蔹
地锦草
地锦草
地锦草
地锦草
地锦草
地锦草
巴豆
巴豆
巴豆
巴豆
巴豆
巴豆
苍耳子
苍耳子
苍耳子
苍耳子
苍耳子
苍耳子
大蓟
大蓟
大蓟
大蓟
大蓟
大蓟
葱白
葱白
葱白
葱白
葱白
葱白
薄荷
薄荷
薄荷
薄荷
薄荷
薄荷
大血藤
大血藤
大血藤
大血藤
大血藤
大血藤
干姜
干姜
干姜
干姜
干姜
干姜
翻白草
翻白草
翻白草
翻白草
翻白草
翻白草
藁本
藁本
藁本
藁本
藁本
藁本
高良姜
高良姜
高良姜
高良姜
高良姜
高良姜
覆盆子
覆盆子
覆盆子
覆盆子
覆盆子
覆盆子
白前
白前
白前
白前
白前
白前
灯心草
灯心草
灯心草
灯心草
灯心草
灯心草
赤芍
赤芍
赤芍
赤芍
赤芍
赤芍
川芎
川芎
川芎
川芎
川芎
川芎
菝葜
菝葜
菝葜
菝葜
菝葜
菝葜
常山
常山
常山
常山
常山
常山
荜澄茄
荜澄茄
荜澄茄
荜澄茄
荜澄茄
荜澄茄
川贝母
川贝母
川贝母
川贝母
川贝母
川贝母
枸骨叶
枸骨叶
枸骨叶
枸骨叶
枸骨叶
枸骨叶
车前草
车前草
车前草
车前草
车前草
车前草
白芍
白芍
白芍
白芍
白芍
白芍
甘松
甘松
甘松
甘松
甘松
甘松
川槿皮
川槿皮
川槿皮
川槿皮
川槿皮
川槿皮
车前子
车前子
车前子
车前子
车前子
车前子
巴戟天
巴戟天
巴戟天
巴戟天
巴戟天
巴戟天
甘草
甘草
甘草
甘草
甘草
甘草
白薇
白薇
白薇
白薇
白薇
白薇
鹅不食草
鹅不食草
鹅不食草
鹅不食草
鹅不食草
鹅不食草
柏子仁
柏子仁
柏子仁
柏子仁
柏子仁
柏子仁
陈皮
陈皮
陈皮
陈皮
陈皮
陈皮
萹蓄
萹蓄
萹蓄
萹蓄
萹蓄
萹蓄
板蓝根
板蓝根
板蓝根
板蓝根
板蓝根
板蓝根
败酱草
败酱草
败酱草
败酱草
败酱草
败酱草
冬瓜子
冬瓜子
冬瓜子
冬瓜子
冬瓜子
冬瓜子
刀豆
刀豆
刀豆
刀豆
刀豆
刀豆
川木通
川木通
川木通
川木通
川木通
川木通
白附子
白附子
白附子
白附子
白附子
白附子
附子
附子
附子
附子
附子
附子
地耳草
地耳草
地耳草
地耳草
地耳草
地耳草
蒺藜
蒺藜
蒺藜
蒺藜
蒺藜
蒺藜
路路通
路路通
路路通
路路通
路路通
路路通
龙葵
龙葵
龙葵
龙葵
龙葵
龙葵
莱菔子
莱菔子
莱菔子
莱菔子
莱菔子
莱菔子
两头尖
两头尖
两头尖
两头尖
两头尖
两头尖
玫瑰花
玫瑰花
玫瑰花
玫瑰花
玫瑰花
玫瑰花
漏芦
漏芦
漏芦
漏芦
漏芦
漏芦
金荞麦
金荞麦
金荞麦
金荞麦
金荞麦
金荞麦
苦楝子
苦楝子
苦楝子
苦楝子
苦楝子
苦楝子
绿豆
绿豆
绿豆
绿豆
绿豆
绿豆
两面针
两面针
两面针
两面针
两面针
两面针
荆芥穗
荆芥穗
荆芥穗
荆芥穗
荆芥穗
荆芥穗
辣椒
辣椒
辣椒
辣椒
辣椒
辣椒
鹿衔草
鹿衔草
鹿衔草
鹿衔草
鹿衔草
鹿衔草
络石藤
络石藤
络石藤
络石藤
络石藤
络石藤
黄精
黄精
黄精
黄精
黄精
黄精
贯叶金丝桃
贯叶金丝桃
贯叶金丝桃
贯叶金丝桃
贯叶金丝桃
贯叶金丝桃
雷丸
雷丸
雷丸
雷丸
雷丸
雷丸
火麻仁
火麻仁
火麻仁
火麻仁
火麻仁
火麻仁
荷叶
荷叶
荷叶
荷叶
荷叶
荷叶
锦灯笼
锦灯笼
锦灯笼
锦灯笼
锦灯笼
锦灯笼
荆芥
荆芥
荆芥
荆芥
荆芥
荆芥
芦荟
芦荟
芦荟
芦荟
芦荟
芦荟
鬼箭羽
鬼箭羽
鬼箭羽
鬼箭羽
鬼箭羽
鬼箭羽
罗布麻叶
罗布麻叶
罗布麻叶
罗布麻叶
罗布麻叶
罗布麻叶
零陵香
零陵香
零陵香
零陵香
零陵香
零陵香
金莲花
金莲花
金莲花
金莲花
金莲花
金莲花
黄芩
黄芩
黄芩
黄芩
黄芩
黄芩
金盏菊花
金盏菊花
金盏菊花
金盏菊花
金盏菊花
金盏菊花
金钱草
金钱草
金钱草
金钱草
金钱草
金钱草
绞股蓝
绞股蓝
绞股蓝
绞股蓝
绞股蓝
绞股蓝
荔枝核
荔枝核
荔枝核
荔枝核
荔枝核
荔枝核
鸡屎藤
鸡屎藤
鸡屎藤
鸡屎藤
鸡屎藤
鸡屎藤
降香
降香
降香
降香
降香
降香
龙胆
龙胆
龙胆
龙胆
龙胆
龙胆
蔓荆子
蔓荆子
蔓荆子
蔓荆子
蔓荆子
蔓荆子
景天三七
景天三七
景天三七
景天三七
景天三七
景天三七
槲寄生
槲寄生
槲寄生
槲寄生
槲寄生
槲寄生
麦芽
麦芽
麦芽
麦芽
麦芽
麦芽
花生衣
花生衣
花生衣
花生衣
花生衣
花生衣
苦杏仁
苦杏仁
苦杏仁
苦杏仁
苦杏仁
苦杏仁
桂枝
桂枝
桂枝
桂枝
桂枝
桂枝
积雪草
积雪草
积雪草
积雪草
积雪草
积雪草
猕猴桃根
猕猴桃根
猕猴桃根
猕猴桃根
猕猴桃根
猕猴桃根
老鹳草
老鹳草
老鹳草
老鹳草
老鹳草
老鹳草
苦楝皮
苦楝皮
苦楝皮
苦楝皮
苦楝皮
苦楝皮
佩兰
一枝黄花
白薇
地锦草
槲寄生
络石藤
青风藤
青风藤
青风藤
浙贝母
浙贝母
浙贝母
党参
党参
党参
杜仲叶
杜仲叶
杜仲叶
红芪
红芪
红芪
槲寄生
槲寄生
槲寄生
雷公藤
雷公藤
雷公藤
黄芪
伸筋草
土荆皮
葛根
葛花
甘草
鸡血藤
红芪
黄芪
天葵子
天山雪莲
仙茅
辛夷
杜仲
萹蓄
黄芩
黄精
黄芪
龙葵
红花
两面针
青黛
板蓝根
连翘
黄芪
辣椒
鸡屎藤
甘草
海桐皮
人参
土茯苓
天南星
水飞蓟
青蒿
山药
香附
相思子
木蝴蝶
乌梅
牛大力
夏枯草
沙棘
木通
鼠曲草
山茱萸
仙茅
小蓟
山慈菇
三棱
使君子
升麻
千金子
豨莶草
王不留行
砂仁
牛膝
佩兰
木棉花
射干
山楂叶
伸筋草
天冬
威灵仙
青葙子
蛇床子
熟地黄
四季青
木香
三七
小茴香
知母
延胡索
益智
皂角刺
枳椇子
紫苏子
银柴胡
玉米须
亚麻子
银杏叶
薏苡仁
猪牙皂
车前草
常山
柴胡
刀豆
败酱草
白果
艾叶
冬瓜子
川木通
鹅不食草
丁香
当归
浮萍
赤芍
党参
半枝莲
半夏
葛花
白头翁
白蔹
白茅根
百部
北沙参
倒扣草
枸杞子
板蓝根
骨碎补
白花蛇舌草
番泻叶
地肤子
大枣
椿皮
大皂荚
百合
地骨皮
大蓟
红芪
荔枝核
鸡血藤
急性子
姜黄
荆芥穗
苦楝皮
零陵香
黄柏
马鞭草
海风藤
苦杏仁
雷丸
金盏菊花
了哥王根
没药
关黄柏
金银花
猫爪草
鹤虱
马钱子
红花
黄药子
火麻仁
鸡骨草
鸡冠花
蔓荆子
黑豆
络石藤
葎草
芦根
海桐皮
决明子
海桐皮
海桐皮
相思子
水飞蓟
千金子
小茴香
亚麻子
薏苡仁
白茅根
冬瓜子
丁香
车前草
板蓝根
白头翁
半夏
地骨皮
鸡屎藤
苦楝皮
金盏菊花
络石藤
辣椒
海桐皮
火麻仁
荆芥穗
瓜蒌
黄芩
玉米须
鸭跖草
凤眼草
鸡血藤
鸡血藤
鸡血藤
了哥王根
了哥王根
升麻
茄根
薤白
玉竹
知母
胡椒
火麻仁
鸡血藤
蒺藜
桃仁
姜黄
鸡血藤
鸡血藤
甘草
鸡血藤
牛蒡子
牛蒡子
牛蒡子
了哥王根
了哥王根
了哥王根
连翘
连翘
连翘
络石藤
络石藤
络石藤
络石藤
石上柏
了哥王根
络石藤
络石藤
络石藤
石上柏
石上柏
牛蒡子
牛蒡子
连翘
连翘
络石藤
络石藤
了哥王根
了哥王根
绵萆薢
土茯苓
天冬
山药
茄根
知母
菝葜
楮实子
粉萆薢
黄药子
龙葵
瓜蒂
黄精
两头尖
胡芦巴
鹿衔草
佩兰
佩兰
旋覆花
大蓟
鹅不食草
金沸草
茄根
千斤拔
苦参
千斤拔
千斤拔
千斤拔
千斤拔
银杏叶
银杏叶
矮地茶
矮地茶
艾叶
艾叶
金银花
金银花
伸筋草
牛大力
墓头回
女贞子
威灵仙
桑椹
砂仁
人参
牛膝
太子参
十大功劳叶
千斤拔
木蝴蝶
肉豆蔻
山茱萸
商陆
南蛇藤果
西河柳
葶苈子
泽兰
芫花
禹州漏芦
玉米须
银杏叶
徐长卿
紫花地丁
郁金
板蓝根
艾叶
丁香
巴戟天
枸骨叶
大蓟
槟榔
白芍
北五味子
柴胡
谷精草
甘草
冬葵果
凤尾草
地耳草
干姜
枸杞子
高良姜
钩藤
海藻
荔枝核
罗汉果
莱菔子
零陵香
广藿香
猫爪草
厚朴
雷公藤
款冬花
桂枝
苦杏仁
海金沙
麻黄
桑枝
桑枝
桑白皮
桑白皮
桑枝
桑白皮
无患子皮
桑枝
桑枝
桑枝
铁丝威灵仙
威灵仙
香茅
干姜
北五味子
伸筋草
夏天无
黄连
牛膝
牛膝
夏天无
夏天无
十大功劳根
十大功劳根
十大功劳叶
十大功劳叶
延胡索
延胡索
功劳木
功劳木
黄连
黄连
马尾莲
马尾莲
关黄柏
关黄柏
黄柏
黄柏
金果揽
金果揽
夏天无
夏天无
延胡索
延胡索
猪苓
猪苓
猪苓
猪苓
马勃
猪苓
猪苓
猪苓
猪苓
猪苓
椿皮
椿皮
猫爪草
猫爪草
马勃
马勃
猪苓
猪苓
猪苓
猪苓
猪苓
猪苓
猪苓
猪苓
猪苓
猪苓
马勃
猪苓
猪苓
猪苓
猪苓
猪苓
泽泻
泽泻
泽泻
泽泻
泽泻
泽泻
泽泻
泽泻
泽泻
泽泻
泽泻
泽泻
泽泻
枇杷叶
枇杷叶
牛大力
牛大力
银杏叶
银杏叶
茺蔚子
茺蔚子
柴胡
柴胡
枸杞子
枸杞子
丁香
丁香
垂盆草
垂盆草
龙脷叶
龙脷叶
满山红
满山红
麻黄
麻黄
凌霄花
凌霄花
莪术
莪术
姜黄
莪术
姜黄
莪术
郁金
郁金
荜茇
荜茇
姜黄
姜黄
郁金
郁金
郁金
姜黄
姜黄
姜黄
姜黄
西河柳
西河柳
西河柳
西河柳
西河柳
牛黄
牛黄
牛黄
牛黄
牛黄
相思子
相思子
相思子
相思子
相思子
山药
山药
山药
山药
山药
乌梅
乌梅
乌梅
乌梅
乌梅
天南星
天南星
天南星
天南星
天南星
水飞蓟
水飞蓟
水飞蓟
水飞蓟
水飞蓟
沙棘
沙棘
沙棘
沙棘
沙棘
甜瓜子
甜瓜子
甜瓜子
甜瓜子
甜瓜子
菟丝子
菟丝子
菟丝子
菟丝子
菟丝子
亚麻子
亚麻子
亚麻子
亚麻子
亚麻子
紫苏子
紫苏子
紫苏子
紫苏子
紫苏子
薏苡仁
薏苡仁
薏苡仁
薏苡仁
薏苡仁
半枝莲
半枝莲
半枝莲
半枝莲
半枝莲
板蓝根
板蓝根
板蓝根
板蓝根
板蓝根
蚕沙
蚕沙
蚕沙
蚕沙
蚕沙
地骨皮
地骨皮
地骨皮
地骨皮
地骨皮
枸杞子
枸杞子
枸杞子
枸杞子
枸杞子
冬虫夏草
冬虫夏草
冬虫夏草
冬虫夏草
冬虫夏草
猫爪草
猫爪草
猫爪草
猫爪草
猫爪草
昆布
昆布
昆布
昆布
昆布
金盏菊花
金盏菊花
金盏菊花
金盏菊花
金盏菊花
绞股蓝
绞股蓝
绞股蓝
绞股蓝
绞股蓝
决明子
决明子
决明子
决明子
决明子
辣椒
辣椒
辣椒
辣椒
辣椒
姜黄
姜黄
姜黄
姜黄
姜黄
芦荟
芦荟
芦荟
芦荟
芦荟
红花
红花
红花
红花
红花
龙葵
龙葵
龙葵
龙葵
龙葵
苦杏仁
苦杏仁
苦杏仁
苦杏仁
苦杏仁
没药
没药
没药
没药
没药
没药
没药
没药
牛膝
冬瓜皮
党参
没药
没药
没药
没药
没药
没药
没药
没药
没药
没药
没药
没药
[truncated: 2,502 more rows]

## Sheet: Sheet5
DOCKSCORE	herb_en_name				行标签	计数项:herb_en_name	计数项:DOCKSCORE	求和项:herb_en_name2
50.749	Atractylodes Macrocephala Koidz.				A. Dahurica (Fisch.) Benth. Et Hook	1	1	0
48.028	Atractylodes Macrocephala Koidz.				Aauropi Folium	4	4	0
48.028	Hedysarum Multijugum Maxim.				Abri Herba	7	7	0
48.028	Spatholobus Suberectus Dunn				Abrus Precatorius L.	15	15	0
53.825	Amomum Tsao-Ko Crevostet				Achyranthis Asperae Herba	6	6	0
57.829	Amomum Tsao-Ko Crevostet				Achyranthis Bidentatae Radix	22	22	0
57.612	Amomum Tsao-Ko Crevostet				Aconiti Lateralis Radix Praeparata	10	10	0
45.008	Amomum Tsao-Ko Crevostet				Acoritataninowii Rhizoma	3	3	0
34.504	Smilax Scodinicaulis C.H. Wrisht?				Actinidia Chinensis Planch	7	7	0
34.504	Achyranthis Bidentatae Radix				Adenophprae Ae Radix	2	2	0
34.504	Amomum Tsao-Ko Crevostet				Ailanthi Altissimae Fructus	9	9	0
34.504	Atractylodes Lancea (Thunb.)Dc.				Ailanthi Cortex	13	13	0
47.391	Smilax Scodinicaulis C.H. Wrisht?				Ajugae Decumbentis Herba	5	5	0
47.391	Alpinia Katsumadai Hayat				Akebiae Frucyus	7	7	0
47.391	Amomum Tsao-Ko Crevostet				Alisma Orientale (Sam.) Juz.	19	19	0
47.391	Atractylodes Lancea (Thunb.)Dc.				Allii Fistulost Bulbus	6	6	0
47.391	Plantaginis Semen				Allii Sativi Bulbus	1	1	0
47.391	Rhizoma Fagopyri Cymosi				Allii Tuberosi Semen	1	1	0
47.391	Gynostemmae Pentaphylli Herba				Allium Azureum Ledeb.	10	10	0
53.155	Smilax Scodinicaulis C.H. Wrisht?				Aloe	12	12	0
53.155	Atractylodes Lancea (Thunb.)Dc.				Alpinia Katsumadai Hayat	11	11	0
53.155	Amomum Tsao-Ko Crevostet				Alpiniae Officinarum Rhizome	28	28	0
60.585	Amomum Tsao-Ko Crevostet				Alpiniae Oxyphyliae Fructus	12	12	0
47.773	Smilax Scodinicaulis C.H. Wrisht?				Amomum Aurantiacum H. T. Tsai Et S. W. Zhao	15	15	0
47.773	Smilax Scodinicaulis C.H. Wrisht?				Amomum Tsao-Ko Crevostet	13	13	0
47.773	Atractylodes Lancea (Thunb.)Dc.				Ampelopsis Japonica	9	9	0
47.773	Atractylodes Lancea (Thunb.)Dc.				Amygdalus Communis Vas	13	13	0
47.773	Amomum Tsao-Ko Crevostet				Andrographis Herba	9	9	0
47.773	Amomum Tsao-Ko Crevostet				Anemarrhenae Rhizoma	24	24	0
38.198	Smilax Scodinicaulis C.H. Wrisht?				Angelicae Sinensis Radix	3	3	0
38.198	Atractylodes Lancea (Thunb.)Dc.				Apocyniveneti Folium	6	6	0
38.198	Amomum Tsao-Ko Crevostet				Ardisiae Japonicae Herba	7	7	0
52.688	Cortex Moutan				Arecae Semen	3	3	0
52.688	Smilax Scodinicaulis C.H. Wrisht?				Arisaematis Rhizoma	14	14	0
52.688	Alpinia Katsumadai Hayat				Aristolochiae Fructus	1	1	0
52.688	Plantaginis Semen				Artemisia Annua L.	13	13	0
52.688	Amomum Tsao-Ko Crevostet				Artemisiae Scopariae Herba	4	4	0
52.688	Codonopsis Radix				Arum Ternatum Thunb.	7	7	0
52.688	Atractylodes Lancea (Thunb.)Dc.				Asari Radix Et Rhizoma	3	3	0
52.688	Rhizoma Fagopyri Cymosi				Asparagi Radix	18	18	0
52.688	Fructuslipuidambaris				Asteris Radix Et Rhizoma	10	10	0
45.518	Amomum Tsao-Ko Crevostet				Astragali Cpmplanatisemen	3	3	0
59.159	Rhizoma Dioscoreae Nipponicae				Atractylodes Lancea (Thunb.)Dc.	10	10	0
54.704	Cuscutae Semen				Atractylodes Macrocephala Koidz.	2	2	0
54.704	Astragali Cpmplanatisemen				Aucklandiae Radix	8	8	0
54.704	Atractylodes Lancea (Thunb.)Dc.				Aurantii Fructus	3	3	0
45.665	Atractylodes Lancea (Thunb.)Dc.				Aurantii Fructus Immaturus	14	14	0
48.202	Atractylodes Lancea (Thunb.)Dc.				Belamcandae Rhizome	13	13	0
58.198	Illicium Difengpi K. L. B. Et K. I. M.				Benincasae Exocarpium	5	5	0
20.941	Illicium Difengpi K. L. B. Et K. I. M.				Benincasae Semen	8	8	0
51.771	Illicium Difengpi K. L. B. Et K. I. M.				Benzoinum	7	7	0
59.344	Alpinia Katsumadai Hayat				Bistortae Rhizoma	8	8	0
50.042	Alpinia Katsumadai Hayat				Bletilla Striata (Thunb.Ex A.Murray)Rchb.F.	15	15	0
46.974	Curcumae Radix				Boehmeriae Rhizoma Et Radix	4	4	0
46.974	Alpinia Katsumadai Hayat				Bolbostemae Paniculati Bulbus	14	14	0
40.659	Alpinia Katsumadai Hayat				Bombyx Mori L.	6	6	0
41.177	Alpinia Katsumadai Hayat				Borneolum Syntheticum	1	1	0
44.081	Curcumae Radix				Boschniakia Rossica Herba	5	5	0
44.081	Alpinia Katsumadai Hayat				Bovis Calculus	16	16	0
44.632	Alpinia Katsumadai Hayat				Broussonetiae Fructus	10	10	0
40.765	Alpinia Katsumadai Hayat				Bruceae Fructus	1	1	0
51.644	Alpinia Katsumadai Hayat				Buddlejae Flos	3	3	0
61.475	Poria Cocos(Schw.) Wolf.				Calendula Officinalis	17	17	0
62.854	Poria Cocos(Schw.) Wolf.				Calyx Cucumis	8	8	0
55.541	Poria Cocos(Schw.) Wolf.				Calyx Seu Fructus Physalis	12	12	0
54.107	Poria Cocos(Schw.) Wolf.				Campsis Flos	3	3	0
55.271	Polyporus Umbellatus(Pers)Fr.				Canarii Fructus	2	2	0
55.271	Poria Cocos(Schw.) Wolf.				Canavaliae Semen	7	7	0
55.271	Ganoderma				Cannabis Sativa L.	20	20	0
55.588	Poria Cocos(Schw.) Wolf.				Capsellae Herba	4	4	0
56.049	Polyporus Umbellatus(Pers)Fr.				Capsici Fructus	31	31	0
56.049	Polyporus Umbellatus(Pers)Fr.				Carpesiumabrotanoidesl.	1	1	0
56.049	Poria Cocos(Schw.) Wolf.				Carthami Flos	21	21	0
56.049	Poria Cocos(Schw.) Wolf.				Caryophylliflos	7	7	0
56.049	Ganoderma				Cassiae Semen	7	7	0
56.049	Ganoderma				Caulis Akebiae	11	11	0
45.946	Poria Cocos(Schw.) Wolf.				Caulis Aristolochiae	6	6	0
56.883	Poria Cocos(Schw.) Wolf.				Caulis Piperis Kadsurae	8	8	0
46.082	Cortex Periplocae Radicis				Caulis Sinomenii	4	4	0
46.082	Poria Cocos(Schw.) Wolf.				Cayratiae Japonicae Herba	1	1	0
46.082	Forsythiae Fructus				Celastri Orbiculati Fructus	8	8	0
46.082	Myrrha				Celosia Cristata L.	1	1	0
46.082	Carthami Flos				Celosiae Semen	3	3	0
49.41	Poria Cocos(Schw.) Wolf.				Centella Asiatica (L.) Urban[Hydro-Cotyle Asiatica L.]	8	8	0
47.376	Poria Cocos(Schw.) Wolf.				Centipedae Herba	11	11	0
57.385	Poria Cocos(Schw.) Wolf.				Chebulae Fructus	1	1	0
49.307	Poria Cocos(Schw.) Wolf.				Choerospondiatis Fructus	3	3	0
49.821	Poria Cocos(Schw.) Wolf.				Chrysanthemi Flos	11	11	0
41.28	Siegesbeckiae Herba				Chrysanthemi Indici Flos	8	8	0
41.28	Siegesbeckiae Herba				Chuanxiong Rhizoma	8	8	0
41.28	Lepidii Semen Descurainiae Semen				Cicadae Periostracum	3	3	0
41.28	Lepidii Semen Descurainiae Semen				Cichorii Radix	11	11	0
41.28	Sparganii Rhizoma				Cimicifugae Rhizoma	47	47	0
41.28	Sparganii Rhizoma				Cinnamomi Ramulus	8	8	0
41.28	Persicae Semen				Cistanches Herba	8	8	0
41.28	Persicae Semen				Citri Exocarpium Rubrum	1	1	0
41.28	Caulis Akebiae				Citri Fructus	4	4	0
41.28	Caulis Akebiae				Citri Grandis Exocarpium	8	8	0
41.28	Lycopi Herba				Citri Reticulatae Pericarpium Viride	4	4	0
41.28	Lycopi Herba				Citri Sarcodactylis Fructus	2	2	0
41.28	Boehmeriae Rhizoma Et Radix				Citrus Aurantium	1	1	0
41.28	Boehmeriae Rhizoma Et Radix				Citrus Reticulata	10	10	0
41.28	Junci Medulla				Clematidis Armandii Caulis	9	9	0
41.28	Junci Medulla				Cnidii Fructus	9	9	0
41.28	Curcumae Rhizoma				Codonopsis Radix	21	21	0
41.28	Curcumae Rhizoma				Coicis Semen	17	17	0
41.28	Lycii Cortex				Commelinae Herba	3	3	0
41.28	Lycii Cortex				Coptidis Rhizoma	4	4	0
41.28	Poria Cocos(Schw.) Wolf.				Corayceps	11	11	0
41.28	Poria Cocos(Schw.) Wolf.				Coriolus	6	6	0
41.28	Tripterygii Radix				Cornus Officinalis Sieb. Et Zucc.	27	27	0
41.28	Tripterygii Radix				Cortex Erythrinae	5	5	0
41.28	Picrorhizae Rhizoma				Cortex Hibisci	6	6	0
41.28	Picrorhizae Rhizoma				Cortex Moutan	8	8	0
41.28	Lygodii Spora				Cortex Periplocae Radicis	25	25	0
41.28	Lygodii Spora				Corydalis Bungeanae Herba	2	2	0
41.28	Hedysarum Multijugum Maxim.				Corydalis Decumbens(Thunb.)Pers.	5	5	0
41.28	Hedysarum Multijugum Maxim.				Corydalis Rhizoma	17	17	0
41.28	Spatholobus Suberectus Dunn				Cotyledon Fimbriata Turcz.	7	7	0
41.28	Spatholobus Suberectus Dunn				Crataegi Folium	7	7	0
55.302	Poria Cocos(Schw.) Wolf.				Croci Stigma	1	1	0
53.433	Bovis Calculus				Crotonis Fructus	9	9	0
53.433	Semen Aesculi				Cucurbitae Moschatae Semen	6	6	0
53.433	Rhizoma Dioscoreae				Curculiginis Rhizome	17	17	0
53.433	Coriolus				Curcumae Radix	37	37	0
53.433	Coicis Semen				Curcumae Rhizoma	6	6	0
53.433	Polyporus Umbellatus(Pers)Fr.				Curcumaelongae Rhizoma	15	15	0
53.433	Clematidis Armandii Caulis				Cuscutae Semen	11	11	0
53.433	Corayceps				Cyathulae Radix	6	6	0
53.433	Smilax China				Cymbopon Citratus(D C.) Stapf	1	1	0
53.433	Poria Cocos(Schw.) Wolf.				Cynanchistauntonii Rhizoma Et Radix	7	7	0
53.433	Pulsatilliae Radix				Cyperi Rhizoma	12	12	0
53.433	Bombyx Mori L.				Dalbergiae Odoriferae Lignum	8	8	0
53.433	Choerospondiatis Fructus				Daturae Flos	27	27	0
53.433	Ganoderma				Dichroae Radix	9	9	0
53.433	Omphalia				Dictamni Cortex	3	3	0
53.433	Cannabis Sativa L.				Dioscoreae Hypoglaucae Rhizoma	5	5	0
54.092	Poria Cocos(Schw.) Wolf.				Dioscoreae Septemlo Bae Rhizoma	5	5	0
55.345	Magnoliae Flos				Dioscoreaebulbiferae	8	8	0
55.345	Caulis Piperis Kadsurae				Dipsaci Radix	8	8	0
56.431	Magnoliae Flos				Drynariae Rhizoma	12	12	0
56.431	Caulis Piperis Kadsurae				Dysosmae Verspiellis Rhixoma Et Radix	3	3	0
57.614	Epimrdii Herba				Echinopsis Radix	14	14	0
57.614	Caulis Piperis Kadsurae				Ecliptae Herba	5	5	0
50.101	Polygoni Orientalis Fructus				Ephedra Herba	3	3	0
50.101	Allium Azureum Ledeb.				Ephedrae Radix Et Rhizoma	1	1	0
50.101	Polygonati Odorati Rhizoma				Epimrdii Herba	28	28	0
50.101	Caulis Piperis Kadsurae				Eriobotryae Folium	5	5	0
56.936	Acoritataninowii Rhizoma				Eriocauli Flos	2	2	0
56.936	Magnoliae Flos				Et Radix Patriniae Rhizoma	1	1	0
56.936	Saururi Herba				Eucommiae Cortex	18	18	0
56.936	Caulis Piperis Kadsurae				Eucommiae Folium	5	5	0
38.053	Caulis Piperis Kadsurae				Euonymi Alati Ramulus	9	9	0
50.682	Caulis Piperis Kadsurae				Eupatorium Fortunei Turcz	10	10	0
64.283	Viscum Angulatum Heyne				Euphorbiae Helioscopiae Herba	8	8	0
47.938	Allium Azureum Ledeb.				Euphorbiae Humifusae Herba	20	20	0
47.938	Cortex Periplocae Radicis				Euryales Semen	2	2	0
47.938	Momordicae Semen				Evodiae Fructus	19	19	0
47.938	Pseudobulbus Cremastrae Seu Pleiones				Farfarae Flos	9	9	0
47.938	Hippophae Fructus				Figwort Root	7	7	0
47.938	Zingiber Officinale Roscoe				Flemingia Prostrata Roxb	6	6	0
47.938	Homalomena Occulta (Lour.) Schott				Flos Genkwa	8	8	0
47.938	Cornus Officinalis Sieb. Et Zucc.				Foeniculi Fructus	3	3	0
47.938	Viticis Cannabifoliae Fructus				Folium Artemisiae Argyi	11	11	0
47.938	Celosiae Semen				Folium Ilicis Cornutae	10	10	0
47.938	Gentiana Macrophylla Pall				Folium Nelumbinis	8	8	0
47.938	Pyrrosiae Folium				Forsythiae Fructus	27	27	0
47.938	Myristicae Semen				Fortunes Bossfern Rhizome	7	7	0
47.938	Cyperi Rhizoma				Fraxini Cortex	2	2	0
47.938	Smilacis Glabrae Rhixoma				Fritiliariae Irrhosae Bulbus	13	13	0
47.938	Prunellae Spica				Fritillariae Pallidiflorae Bulbus	13	13	0
47.938	Eriobotryae Folium				Fritillariae Thunbrgii Bulbus	7	7	0
47.938	Panax Ginseng C. A. Mey.				Fritillariaeussuriensis Bulbus	17	17	0
47.938	Salviae Chinensis Herba				Fructus Arctii	8	8	0
47.938	Cistanches Herba				Fructus Ligustri Lucidi	21	21	0
47.938	Sterculiae Lychnophorae Semen				Fructuslipuidambaris	8	8	0
47.938	Caulis Akebiae				Ganoderma	116	116	0
47.938	Canarii Fructus				Gardeniae Fructus	2	2	0
47.938	Fraxini Cortex				Gentiana Macrophylla Pall	7	7	0
47.938	Cnidii Fructus				Gentianae Radix Et Rhozima	8	8	0
47.938	Granati Pericarpium				Geranium Wilfordii Maxim.	6	6	0
47.938	Fructus Ligustri Lucidi				Ginkgo Folium	8	8	0
47.938	Mume Fructus				Ginkgo Semen	11	11	0
47.938	Saussureae Involucratae Herba				Ginsen Radix Et Rhizoma Rubra	32	32	0
47.938	Caulis Sinomenii				Ginseng Folium	72	72	0
47.938	Indigo Naturalis				Glechomae Herba	2	2	0
47.938	Bistortae Rhizoma				Gleditsiae Fructus	9	9	0
47.938	Arisaematis Rhizoma				Gleditsiae Fructus Abnormalis	7	7	0
47.938	Panacis Quinquefolii Radix				Gleditsiae Spina	14	14	0
47.938	Semen Pharbitidis				Glehniae Radix	6	6	0
47.938	Moslae Herba				Gnaphalii Affinis Herba	9	9	0
47.938	Notoginseng Flos				Gossampiniflos	4	4	0
47.938	Pseudostellariae Radix				Granati Pericarpium	1	1	0
47.938	Oroxyli Semen				Gynostemmae Pentaphylli Herba	123	123	0
47.938	Celastri Orbiculati Fructus				Gypsophila Licentiana Hand.-Mazz.	12	12	0
47.938	Potentillae Chinensis Herba				Hedyotis Diffusae Herba	4	4	0
47.938	Lepidii Semen Descurainiae Semen				Hedysari Radix	7	7	0
47.938	Panax Notoginseng (Burk.) F. H. Chen Ex C. Chow				Hedysarum Multijugum Maxim.	7	7	0
47.938	Gossampiniflos				Hemerocallis Radix	7	7	0
47.938	Cotyledon Fimbriata Turcz.				Herba Cirsii	7	7	0
47.938	Ilicis Purpureae Folium				Herba Clematidis Aethusaefoliae	6	6	0
47.938	Citri Fructus				Herba Patriniae	9	9	0
47.938	Rubia Cordifolia				Herba Pyrolae	8	8	0
47.938	Gnaphalii Affinis Herba				Herba Sarcandrae	8	8	0
47.938	Curculiginis Rhizome				Herba Selaginellae Moellendorfii	2	2	0
47.938	Linderae Radix				Herba Solani Lyrati	6	6	0
47.938	Bolbostemae Paniculati Bulbus				Herba Taxilli	6	6	0
47.938	Evodiae Fructus				Herbahypericiperforati	6	6	0
47.938	Radix Clematidis				Hippophae Fructus	30	30	0
47.938	Polygoni Orientalis Fructus				Homalomena Occulta (Lour.) Schott	1	1	0
47.938	Astragali Cpmplanatisemen				Hordei Fructus Germinatus	10	10	0
47.938	Semen Euphorbiae				Houttuyniae Herba	5	5	0
47.938	Asparagi Radix				Hoveniae Dulcis Semen	4	4	0
47.938	Peucedani Radix				Humulus Scandens (Lour.) Merr.	5	5	0
47.938	Adenophprae Ae Radix				Hydnocarpi Anthelminticae Semen	2	2	0
47.938	Cayratiae Japonicae Herba				Hyperici Japonici Herber	12	12	0
47.938	Cuscutae Semen				Ilicis Cornutae Folium Immayuri	6	6	0
47.938	Achyranthis Bidentatae Radix				Ilicis Purpureae Folium	4	4	0
47.938	Kaki Calyx				Illicium Difengpi K. L. B. Et K. I. M.	3	3	0
47.938	Siegesbeckiae Herba				Impatiens Balsamina	1	1	0
47.938	Amomum Aurantiacum H. T. Tsai Et S. W. Zhao				Impatientis Semen	7	7	0
47.938	Persicae Semen				Imperatae Rhizoma	7	7	0
47.938	Sparganii Rhizoma				Indigo Naturalis	2	2	0
47.938	Pollen Typhae				Inulae Flos	4	4	0
47.938	Mori Cortex				Inulae Herba	2	2	0
47.938	Foeniculi Fructus				Iridis Tectori Rhizoma	3	3	0
47.938	Pseudolaricis Cortex				Isatdis Radix	32	32	0
47.938	Figwort Root				Isatidis Folium	8	8	0
47.938	Asteris Radix Et Rhizoma				Jujubae Fructus	20	20	0
47.938	Akebiae Frucyus				Junci Medulla	8	8	0
47.938	Chrysanthemi Indici Flos				Kadsurae Coccineae Radix Et Caulis	2	2	0
47.938	Semen Lini				Kaki Calyx	1	1	0
47.938	Echinopsis Radix				Kansui Radix	6	6	0
47.938	Ginkgo Folium				Kochiae Fructus	2	2	0
47.938	Curcumae Radix				Lasiosphaera Seu Calvatia	7	7	0
47.938	Euphorbiae Helioscopiae Herba				Leonuri Fructus	2	2	0
47.938	Peucedanidecursivi Radix				Leonuri Herba	3	3	0
47.938	Boehmeriae Rhizoma Et Radix				Lepidii Semen Descurainiae Semen	4	4	0
47.938	Herba Sarcandrae				licorice	100	100	0
47.938	Inulae Flos				Ligustici Rhizoma Et Radix	7	7	0
47.938	Lycopi Herba				Lilii Bulbus	11	11	0
47.938	Bruceae Fructus				Linderae Radix	11	11	0
47.938	Artemisiae Scopariae Herba				Litchi Semen	9	9	0
47.938	Radix Puerariae				Lithospermum Erythrorhizon	8	8	0
47.938	Hoveniae Dulcis Semen				Litseae Fructus	18	18	0
47.938	Dipsaci Radix				Lobeliae Chinensis Herba	20	20	0
47.938	Commelinae Herba				Lonicerae Japonicae Flos	10	10	0
47.938	Perillae Fructus				Lunulatae Herba	4	4	0
47.938	Rhizoma Seu Herba Aristolochiae Mollissimae				Lycii Cortex	11	11	0
47.938	Gleditsiae Spina				Lycii Fructus	51	51	0
47.938	Aurantii Fructus				Lycopi Herba	4	4	0
47.938	Fritillariae Thunbrgii Bulbus				Lygodii Spora	5	5	0
47.938	Phyllanthi Fructus				Lysimachiae Foenigraeci Herba	11	11	0
47.938	Coriolus				Lysimachiae Herba	7	7	0
47.938	Microctis Folium				Magnolia Officinalis Rehd Et Wils．	2	2	0
47.938	Alpiniae Officinarum Rhizome				Magnoliae Flos	13	13	0
47.938	Arum Ternatum Thunb.				Mahoniae Caulis	4	4	0
47.938	Siphonostegiae Herba				Mahoniae Eadix	2	2	0
47.938	Caryophylliflos				Mahoniae Folum	3	3	0
47.938	Pulsatilliae Radix				Malvae Fructus	7	7	0
47.938	Radix Sanguisorbae				Maydis Seigma	14	14	0
47.938	Ailanthi Altissimae Fructus				Meliae Azedarach Fructus	12	12	0
47.938	Litseae Fructus				Meliae Cortex	19	19	0
47.938	Ailanthi Cortex				Melo Semen	5	5	0
47.938	Cynanchistauntonii Rhizoma Et Radix				Menthae Herba	6	6	0
47.938	Drynariae Rhizoma				Microctis Folium	1	1	0
47.938	Platycladi Cacumen				Millettiae Speciosae Radix	11	11	0
47.938	Dictamni Cortex				Momordicae Fructus	24	24	0
47.938	Radix Paeoniae Rubra				Momordicae Semen	5	5	0
47.938	Rubi Fructus				Mori Cortex	30	30	0
47.938	Isatidis Folium				Mori Follum	14	14	0
47.938	Smilax China				Mori Fructus	2	2	0
47.938	Broussonetiae Fructus				Morindae Officinalis Radix	12	12	0
47.938	Glehniae Radix				Moslae Herba	1	1	0
47.938	Zingiberis Rhizoma				Mume Fructus	8	8	0
47.938	Mahoniae Caulis				Myristicae Semen	23	23	0
47.938	Sargentodoxae Caulis				Myrrha	41	41	0
47.938	Paeoniae Radix Alba				Nardostachyos Radix Et Rhizoma	7	7	0
47.938	Herba Patriniae				Nelumbinis Plumula	3	3	0
47.938	Sedi Herba				Nodus Nelumbinis Rhizomatis	18	18	0
47.938	Dysosmae Verspiellis Rhixoma Et Radix				Notoginseng Flos	23	23	0
47.938	Clematidis Armandii Caulis				Notopterygii Rhizoma Et Radix	16	16	0
47.938	Fritiliariae Irrhosae Bulbus				Olibanun	8	8	0
47.938	Malvae Fructus				Omphalia	10	10	0
47.938	Ajugae Decumbentis Herba				Oroxyli Semen	3	3	0
47.938	Corayceps				Paederiae Scandentis Herba	17	17	0
47.938	Uncariae Ramulus Cumuncis				Paeoniae Radix Alba	9	9	0
47.938	Stephaniae Tetrandrae Radix				Panacis Japonici Rhizoma	34	34	0
47.938	Angelicae Sinensis Radix				Panacis Quinquefolii Radix	85	85	0
47.938	Lilii Bulbus				Panax Ginseng C. A. Mey.	64	64	0
47.938	Jujubae Fructus				Panax Notoginseng (Burk.) F. H. Chen Ex C. Chow	27	27	0
47.938	Hyperici Japonici Herber				Papaveris Pericarpium	4	4	0
47.938	Folium Ilicis Cornutae				Peanut Skin	7	7	0
47.938	Typhonii Rhizoma				Perilla Frutescens	3	3	0
47.938	Folium Artemisiae Argyi				Perillae Fructus	17	17	0
47.938	Scutellariae Barbatae Herba				Persicae Semen	11	11	0
47.938	Spirodelae Herba				Peucedani Radix	12	12	0
47.938	Hedyotis Diffusae Herba				Peucedanidecursivi Radix	9	9	0
47.938	Lycii Fructus				Phellodendri Amurensis Cortex	29	29	0
47.938	Radix Rhei Et Rhizome				Phellodendri Chinrnsis Cortex	11	11	0
47.938	Boschniakia Rossica Herba				Phragmitis Rhizoma	1	1	0
47.938	Iridis Tectori Rhizoma				Phyllanthi Fructus	2	2	0
47.938	Cyathulae Radix				Phytolaccae Radix	12	12	0
47.938	Crotonis Fructus				Picrorhizae Rhizoma	10	10	0
47.938	Isatdis Radix				Pine Pollen	6	6	0
47.938	Morindae Officinalis Radix				Piperis Fructus	11	11	0
47.938	Impatiens Balsamina				Piperis Longi Fructus	22	22	0
47.938	Ginkgo Semen				Plantaginis Herba	8	8	0
47.938	Stemonae Radix				Plantaginis Semen	10	10	0
47.938	Eucommiae Cortex				Platycladi Cacumen	1	1	0
47.938	Potentillae Discoloris Herba				Platycladi Semen	6	6	0
47.938	Ampelopsis Japonica				Platycodon Grandiforus	11	11	0
47.938	Radix Angelicae Biseratae				Pogostemon Cablin (Blanco) Benth.	6	6	0
47.938	Imperatae Rhizoma				Pollen Typhae	1	1	0
47.938	Radix Cynanchi				Polygonati Odorati Rhizoma	12	12	0
47.938	Lycii Cortex				Polygonati Rhizoma	14	14	0
47.938	Dalbergiae Odoriferae Lignum				Polygoni Avicularis Herba	8	8	0
47.938	Impatientis Semen				Polygoni Cuspidati Rhizoma Et Radix	3	3	0
47.938	Campsis Flos				Polygoni Orientalis Fructus	4	4	0
47.938	Dioscoreaebulbiferae				Polygoni Tinctorii Foliu	10	10	0
47.938	Sedum Aizoon L.				Polyporus Umbellatus(Pers)Fr.	29	29	0
47.938	Portulacae Herba				Poria Cocos(Schw.) Wolf.	21	21	0
47.938	Picrorhizae Rhizoma				Portulacae Herba	3	3	0
47.938	Tripterygii Radix				Potentillae Chinensis Herba	1	1	0
47.938	Inulae Herba				Potentillae Discoloris Herba	7	7	0
47.938	Meliae Azedarach Fructus				Prinsepiae Nux	7	7	0
47.938	Myrrha				Prunellae Spica	10	10	0
47.938	Ganoderma				Pseudobulbus Cremastrae Seu Pleiones	2	2	0
47.938	Paederiae Scandentis Herba				Pseudolaricis Cortex	4	4	0
47.938	Momordicae Fructus				Pseudostellariae Radix	3	3	0
47.938	Polygoni Cuspidati Rhizoma Et Radix				Pteridis Multifidae Herba	3	3	0
47.938	Glechomae Herba				Puerariae Flos	8	8	0
47.938	Herba Pyrolae				Pulsatilliae Radix	14	14	0
47.938	Hedysari Radix				Pyrrosiae Folium	5	5	0
47.938	Fructuslipuidambaris				Quisqualis Indica	3	3	0
47.938	Rose Rugosae Flos				Radix Angelicae Biseratae	3	3	0
47.938	Zanthoxyli Pericarpium				Radix Bupleuri	10	10	0
47.938	Lonicerae Japonicae Flos				Radix Cirsii Japonici	10	10	0
47.938	Wikstroemiae Indicae Rasix				Radix Clematidis	5	5	0
47.938	Sojae Semen Nigrum				Radix Cynanchi	9	9	0
47.938	Rhapontici Radix				Radix Cynanchi Paniculati	9	9	0
47.938	Euonymi Alati Ramulus				Radix Euphorbiae Pekinensis	10	10	0
47.938	Trollius Chinensis				Radix Paeoniae Rubra	10	10	0
47.938	Citri Exocarpium Rubrum				Radix Puerariae	2	2	0
47.938	Polygoni Tinctorii Foliu				Radix Rhei Et Rhizome	4	4	0
47.938	Forsythiae Fructus				Radix Salviae	13	13	0
47.938	Zanthoxylum Nitidum				Radix Sanguisorbae	3	3	0
47.938	Thalictri Glandulosissimi Et				Radix Stephaniae Cepharanthae.	1	1	0
47.938	Cichorii Radix				Ramulus Mori	6	6	0
47.938	Scutellariae Radix				Ranunculi Ternati Radix	16	16	0
47.938	Meliae Cortex				Raphani Semen	10	10	0
47.938	Rhizoma Fagopyri Cymosi				Rehmanniae Radix Praeparata	7	7	0
47.938	Rhododendri Daurici Folium				Rhapontici Radix	10	10	0
47.938	Lygodii Spora				Rhizoma Anemones Raddeanae	7	7	0
47.938	Spatholobus Suberectus Dunn				Rhizoma Dioscoreae	30	30	0
47.938	Phellodendri Chinrnsis Cortex				Rhizoma Dioscoreae Nipponicae	1	1	0
47.938	Ranunculi Ternati Radix				Rhizoma Fagopyri Cymosi	10	10	0
47.938	Litchi Semen				Rhizoma Seu Herba Aristolochiae Mollissimae	7	7	0
47.938	Sophora Japonica L.				Rhizome Of Whiteback Greenbrier	13	13	0
47.938	Aristolochiae Fructus				Rhododendri Daurici Folium	4	4	0
47.938	Peanut Skin				Rhododendronmolle	1	1	0
47.938	Lasiosphaera Seu Calvatia				Rosae Laevigatae Fructus	2	2	0
47.938	Ilicis Cornutae Folium Immayuri				Rose Rugosae Flos	12	12	0
47.938	Hordei Fructus Germinatus				Rubi Fructus	7	7	0
47.938	Choerospondiatis Fructus				Rubia Cordifolia	13	13	0
47.938	Ginsen Radix Et Rhizoma Rubra				Salviae Chinensis Herba	1	1	0
47.938	Allii Tuberosi Semen				Sapindi Mukorossi Semen	1	1	0
47.938	Farfarae Flos				Sapindi Mukorossiperic Arpium	1	1	0
47.938	Abri Herba				Saposhnikoviae Radix	9	9	0
47.938	Trigonellae Semen				Sargassum	4	4	0
47.938	Actinidia Chinensis Planch				Sargentodoxae Caulis	10	10	0
47.938	Citri Grandis Exocarpium				Saururi Herba	2	2	0
47.938	Verbenae Herb				Saussureae Involucratae Herba	2	2	0
47.938	Cinnamomi Ramulus				Schisandrae Chinensis Fructus	7	7	0
47.938	Humulus Scandens (Lour.) Merr.				Schisandrae Sphenantherae Fructus	11	11	0
47.938	Rosae Laevigatae Fructus				Schizonepetae Herba	7	7	0
47.938	Phellodendri Amurensis Cortex				Schizonepetae Spica	9	9	0
47.938	Carthami Flos				Scutellariae Barbatae Herba	25	25	0
47.938	Ephedrae Radix Et Rhizoma				Scutellariae Radix	11	11	0
47.938	Calyx Seu Fructus Physalis				Sedi Herba	3	3	0
47.938	Viscum Angulatum Heyne				Sedum Aizoon L.	7	7	0
47.938	Polygonati Rhizoma				Selaginella Doederleinii Hieron	12	12	0
47.256	Smilacis Glabrae Rhixoma				Semen Aesculi	9	9	0
47.256	Smilacis Glabrae Rhixoma				Semen Euphorbiae	15	15	0
47.256	Smilacis Glabrae Rhixoma				Semen Lini	18	18	0
47.256	Smilacis Glabrae Rhixoma				Semen Pharbitidis	11	11	0
47.256	Smilacis Glabrae Rhixoma				Semiaquilegiae Radix	7	7	0
47.256	Smilacis Glabrae Rhixoma				Sennae Folium	7	7	0
47.256	Gnaphalii Affinis Herba				Sesami Nigrum Semen	3	3	0
47.256	Gnaphalii Affinis Herba				Siegesbeckiae Herba	6	6	0
47.256	Gnaphalii Affinis Herba				Silybum Marianum	11	11	0
47.256	Gnaphalii Affinis Herba				Sinapis Semen	1	1	0
47.256	Gnaphalii Affinis Herba				Siphonostegiae Herba	2	2	0
47.256	Gnaphalii Affinis Herba				Smilacis Glabrae Rhixoma	11	11	0
47.256	Caulis Aristolochiae				Smilax China	13	13	0
47.256	Caulis Aristolochiae				Smilax Scodinicaulis C.H. Wrisht?	8	8	0
47.256	Caulis Aristolochiae				Sojae Semen Nigrum	8	8	0
47.256	Caulis Aristolochiae				Solanum Melongena L	3	3	0
47.256	Caulis Aristolochiae				Solanum Nigrum Linn.	25	25	0
47.256	Caulis Aristolochiae				Solidaginis Herba	10	10	0
47.256	Gentiana Macrophylla Pall				Sophora Japonica L.	2	2	0
47.256	Gentiana Macrophylla Pall				Sophorae Flavescentis Radix	24	24	0
47.256	Gentiana Macrophylla Pall				Sophorae Tonkinensis Radix Et Rhizome	13	13	0
47.256	Gentiana Macrophylla Pall				Sparganii Rhizoma	4	4	0
47.256	Gentiana Macrophylla Pall				Spatholobus Suberectus Dunn	13	13	0
47.256	Gentiana Macrophylla Pall				Spirodelae Herba	2	2	0
47.256	Prinsepiae Nux				Stemonae Radix	16	16	0
47.256	Prinsepiae Nux				Stephaniae Tetrandrae Radix	1	1	0
47.256	Prinsepiae Nux				Sterculiae Lychnophorae Semen	8	8	0
47.256	Prinsepiae Nux				Strychni Semen	5	5	0
47.256	Prinsepiae Nux				Styrax	1	1	0
47.256	Prinsepiae Nux				Swertiae Mileensis Herba	8	8	0
47.256	Swertiae Mileensis Herba				Tamaricis Cacumen	17	17	0
47.256	Swertiae Mileensis Herba				Tetrapanacis Medulla	8	8	0
47.256	Swertiae Mileensis Herba				Thalictri Glandulosissimi Et	3	3	0
47.256	Swertiae Mileensis Herba				Thalluslaminariae	8	8	0
47.256	Swertiae Mileensis Herba				Tinosporae Radix	4	4	0
47.256	Swertiae Mileensis Herba				Toosendan Fructus	4	4	0
47.256	Herba Taxilli				Trachelospermumjasminoides	18	18	0
47.256	Herba Taxilli				Tribulifructus	24	24	0
47.256	Herba Taxilli				Trichosanthes Kirilowii Maxim	6	6	0
47.256	Herba Taxilli				Trichosanthis Radix	6	6	0
47.256	Herba Taxilli				Trigonellae Semen	11	11	0
47.256	Herba Taxilli				Tripterygii Radix	15	15	0
47.256	Herba Clematidis Aethusaefoliae				Trollius Chinensis	7	7	0
47.256	Herba Clematidis Aethusaefoliae				Typhonii Rhizoma	7	7	0
47.256	Herba Clematidis Aethusaefoliae				Uncariae Ramulus Cumuncis	9	9	0
47.256	Herba Clematidis Aethusaefoliae				Vaccariae Semen	1	1	0
47.256	Herba Clematidis Aethusaefoliae				Verbenae Herb	3	3	0
47.256	Herba Clematidis Aethusaefoliae				Vigna Radiata	16	16	0
47.256	Crataegi Folium				Violsse Herba	2	2	0
47.256	Crataegi Folium				Viscum Angulatum Heyne	12	12	0
47.256	Crataegi Folium				Viticis Cannabifoliae Fructus	2	2	0
47.256	Crataegi Folium				Viticis Fructus	10	10	0
47.256	Crataegi Folium				Viticis Negundo Folium	1	1	0
47.256	Crataegi Folium				Wikstroemiae Indicae Rasix	16	16	0
47.256	Artemisia Annua L.				Xanthii Fructus	7	7	0
47.256	Artemisia Annua L.				Zanthoxyli Pericarpium	3	3	0
47.256	Artemisia Annua L.				Zanthoxylum Nitidum	8	8	0
47.256	Artemisia Annua L.				Zingiber Officinale Roscoe	9	9	0
47.256	Artemisia Annua L.				Zingiberis Rhizoma	23	23	0
47.256	Artemisia Annua L.				Ziziphi Spinosae Semen	5	5	0
47.256	Tetrapanacis Medulla				(空白)
47.256	Tetrapanacis Medulla				总计	4501	4501	0
47.256	Tetrapanacis Medulla
47.256	Tetrapanacis Medulla
47.256	Tetrapanacis Medulla
47.256	Tetrapanacis Medulla
47.256	Semen Aesculi
47.256	Semen Aesculi
47.256	Semen Aesculi
47.256	Semen Aesculi
47.256	Semen Aesculi
47.256	Semen Aesculi
47.256	Cotyledon Fimbriata Turcz.
47.256	Cotyledon Fimbriata Turcz.
47.256	Cotyledon Fimbriata Turcz.
47.256	Cotyledon Fimbriata Turcz.
47.256	Cotyledon Fimbriata Turcz.
47.256	Cotyledon Fimbriata Turcz.
47.256	Rehmanniae Radix Praeparata
47.256	Rehmanniae Radix Praeparata
47.256	Rehmanniae Radix Praeparata
47.256	Rehmanniae Radix Praeparata
47.256	Rehmanniae Radix Praeparata
47.256	Rehmanniae Radix Praeparata
47.256	Bolbostemae Paniculati Bulbus
47.256	Bolbostemae Paniculati Bulbus
47.256	Bolbostemae Paniculati Bulbus
47.256	Bolbostemae Paniculati Bulbus
47.256	Bolbostemae Paniculati Bulbus
47.256	Bolbostemae Paniculati Bulbus
47.256	Cornus Officinalis Sieb. Et Zucc.
47.256	Cornus Officinalis Sieb. Et Zucc.
47.256	Cornus Officinalis Sieb. Et Zucc.
47.256	Cornus Officinalis Sieb. Et Zucc.
47.256	Cornus Officinalis Sieb. Et Zucc.
47.256	Cornus Officinalis Sieb. Et Zucc.
47.256	Semen Pharbitidis
47.256	Semen Pharbitidis
47.256	Semen Pharbitidis
47.256	Semen Pharbitidis
47.256	Semen Pharbitidis
47.256	Semen Pharbitidis
47.256	Cimicifugae Rhizoma
47.256	Cimicifugae Rhizoma
47.256	Cimicifugae Rhizoma
47.256	Cimicifugae Rhizoma
47.256	Cimicifugae Rhizoma
47.256	Cimicifugae Rhizoma
47.256	Hippophae Fructus
47.256	Hippophae Fructus
47.256	Hippophae Fructus
47.256	Hippophae Fructus
47.256	Hippophae Fructus
47.256	Hippophae Fructus
47.256	Rhizome Of Whiteback Greenbrier
47.256	Rhizome Of Whiteback Greenbrier
47.256	Rhizome Of Whiteback Greenbrier
47.256	Rhizome Of Whiteback Greenbrier
47.256	Rhizome Of Whiteback Greenbrier
47.256	Rhizome Of Whiteback Greenbrier
47.256	Notopterygii Rhizoma Et Radix
47.256	Notopterygii Rhizoma Et Radix
47.256	Notopterygii Rhizoma Et Radix
47.256	Notopterygii Rhizoma Et Radix
47.256	Notopterygii Rhizoma Et Radix
47.256	Notopterygii Rhizoma Et Radix
47.256	Asparagi Radix
47.256	Asparagi Radix
47.256	Asparagi Radix
47.256	Asparagi Radix
47.256	Asparagi Radix
47.256	Asparagi Radix
47.256	Ginseng Folium
47.256	Ginseng Folium
47.256	Ginseng Folium
47.256	Ginseng Folium
47.256	Ginseng Folium
47.256	Ginseng Folium
47.256	Peucedani Radix
47.256	Peucedani Radix
47.256	Peucedani Radix
47.256	Peucedani Radix
47.256	Peucedani Radix
47.256	Peucedani Radix
47.256	Pine Pollen
47.256	Pine Pollen
47.256	Pine Pollen
47.256	Pine Pollen
47.256	Pine Pollen
47.256	Pine Pollen
47.256	Arisaematis Rhizoma
47.256	Arisaematis Rhizoma
47.256	Arisaematis Rhizoma
47.256	Arisaematis Rhizoma
47.256	Arisaematis Rhizoma
47.256	Arisaematis Rhizoma
47.256	Rubia Cordifolia
47.256	Rubia Cordifolia
47.256	Rubia Cordifolia
47.256	Rubia Cordifolia
47.256	Rubia Cordifolia
47.256	Rubia Cordifolia
47.256	Selaginella Doederleinii Hieron
47.256	Selaginella Doederleinii Hieron
47.256	Selaginella Doederleinii Hieron
47.256	Selaginella Doederleinii Hieron
47.256	Selaginella Doederleinii Hieron
47.256	Selaginella Doederleinii Hieron
47.256	Tamaricis Cacumen
47.256	Tamaricis Cacumen
47.256	Tamaricis Cacumen
47.256	Tamaricis Cacumen
47.256	Tamaricis Cacumen
47.256	Tamaricis Cacumen
47.256	Evodiae Fructus
47.256	Evodiae Fructus
47.256	Evodiae Fructus
47.256	Evodiae Fructus
47.256	Evodiae Fructus
47.256	Evodiae Fructus
47.256	Sterculiae Lychnophorae Semen
47.256	Sterculiae Lychnophorae Semen
47.256	Sterculiae Lychnophorae Semen
47.256	Sterculiae Lychnophorae Semen
47.256	Sterculiae Lychnophorae Semen
47.256	Sterculiae Lychnophorae Semen
47.256	Radix Cynanchi Paniculati
47.256	Radix Cynanchi Paniculati
47.256	Radix Cynanchi Paniculati
47.256	Radix Cynanchi Paniculati
47.256	Radix Cynanchi Paniculati
47.256	Radix Cynanchi Paniculati
47.256	Aucklandiae Radix
47.256	Aucklandiae Radix
47.256	Aucklandiae Radix
47.256	Aucklandiae Radix
47.256	Aucklandiae Radix
47.256	Aucklandiae Radix
47.256	Cyperi Rhizoma
47.256	Cyperi Rhizoma
47.256	Cyperi Rhizoma
47.256	Cyperi Rhizoma
47.256	Cyperi Rhizoma
47.256	Cyperi Rhizoma
47.256	Cortex Moutan
47.256	Cortex Moutan
47.256	Cortex Moutan
47.256	Cortex Moutan
47.256	Cortex Moutan
47.256	Cortex Moutan
47.256	Abrus Precatorius L.
47.256	Abrus Precatorius L.
47.256	Abrus Precatorius L.
47.256	Abrus Precatorius L.
47.256	Abrus Precatorius L.
47.256	Abrus Precatorius L.
47.256	Cucurbitae Moschatae Semen
47.256	Cucurbitae Moschatae Semen
47.256	Cucurbitae Moschatae Semen
47.256	Cucurbitae Moschatae Semen
47.256	Cucurbitae Moschatae Semen
47.256	Cucurbitae Moschatae Semen
47.256	Eupatorium Fortunei Turcz
47.256	Eupatorium Fortunei Turcz
47.256	Eupatorium Fortunei Turcz
47.256	Eupatorium Fortunei Turcz
47.256	Eupatorium Fortunei Turcz
47.256	Eupatorium Fortunei Turcz
47.256	Celastri Orbiculati Fructus
47.256	Celastri Orbiculati Fructus
47.256	Celastri Orbiculati Fructus
47.256	Celastri Orbiculati Fructus
47.256	Celastri Orbiculati Fructus
47.256	Celastri Orbiculati Fructus
47.256	Linderae Radix
47.256	Linderae Radix
47.256	Linderae Radix
47.256	Linderae Radix
47.256	Linderae Radix
47.256	Linderae Radix
47.256	Fritillariaeussuriensis Bulbus
47.256	Fritillariaeussuriensis Bulbus
47.256	Fritillariaeussuriensis Bulbus
47.256	Fritillariaeussuriensis Bulbus
47.256	Fritillariaeussuriensis Bulbus
47.256	Fritillariaeussuriensis Bulbus
47.256	Herba Cirsii
47.256	Herba Cirsii
47.256	Herba Cirsii
47.256	Herba Cirsii
47.256	Herba Cirsii
47.256	Herba Cirsii
47.256	Cortex Periplocae Radicis
47.256	Cortex Periplocae Radicis
47.256	Cortex Periplocae Radicis
47.256	Cortex Periplocae Radicis
47.256	Cortex Periplocae Radicis
47.256	Cortex Periplocae Radicis
47.256	Semen Euphorbiae
47.256	Semen Euphorbiae
47.256	Semen Euphorbiae
47.256	Semen Euphorbiae
47.256	Semen Euphorbiae
47.256	Semen Euphorbiae
47.256	Gleditsiae Spina
47.256	Gleditsiae Spina
47.256	Gleditsiae Spina
47.256	Gleditsiae Spina
47.256	Gleditsiae Spina
47.256	Gleditsiae Spina
47.256	Flos Genkwa
47.256	Flos Genkwa
47.256	Flos Genkwa
47.256	Flos Genkwa
47.256	Flos Genkwa
47.256	Flos Genkwa
47.256	Akebiae Frucyus
47.256	Akebiae Frucyus
47.256	Akebiae Frucyus
47.256	Akebiae Frucyus
47.256	Akebiae Frucyus
47.256	Akebiae Frucyus
47.256	Curcumae Radix
47.256	Curcumae Radix
47.256	Curcumae Radix
47.256	Curcumae Radix
47.256	Curcumae Radix
47.256	Curcumae Radix
47.256	Gleditsiae Fructus Abnormalis
47.256	Gleditsiae Fructus Abnormalis
47.256	Gleditsiae Fructus Abnormalis
47.256	Gleditsiae Fructus Abnormalis
47.256	Gleditsiae Fructus Abnormalis
47.256	Gleditsiae Fructus Abnormalis
47.256	Solidaginis Herba
47.256	Solidaginis Herba
47.256	Solidaginis Herba
47.256	Solidaginis Herba
47.256	Solidaginis Herba
47.256	Solidaginis Herba
47.256	Coicis Semen
47.256	Coicis Semen
47.256	Coicis Semen
47.256	Coicis Semen
47.256	Coicis Semen
47.256	Coicis Semen
47.256	Alpiniae Oxyphyliae Fructus
47.256	Alpiniae Oxyphyliae Fructus
47.256	Alpiniae Oxyphyliae Fructus
47.256	Alpiniae Oxyphyliae Fructus
47.256	Alpiniae Oxyphyliae Fructus
47.256	Alpiniae Oxyphyliae Fructus
47.256	Semen Lini
47.256	Semen Lini
47.256	Semen Lini
47.256	Semen Lini
47.256	Semen Lini
47.256	Semen Lini
47.256	Maydis Seigma
47.256	Maydis Seigma
47.256	Maydis Seigma
47.256	Maydis Seigma
47.256	Maydis Seigma
47.256	Maydis Seigma
47.256	Corydalis Rhizoma
47.256	Corydalis Rhizoma
47.256	Corydalis Rhizoma
47.256	Corydalis Rhizoma
47.256	Corydalis Rhizoma
47.256	Corydalis Rhizoma
47.256	Lithospermum Erythrorhizon
47.256	Lithospermum Erythrorhizon
47.256	Lithospermum Erythrorhizon
47.256	Lithospermum Erythrorhizon
47.256	Lithospermum Erythrorhizon
47.256	Lithospermum Erythrorhizon
47.256	Alisma Orientale (Sam.) Juz.
47.256	Alisma Orientale (Sam.) Juz.
47.256	Alisma Orientale (Sam.) Juz.
47.256	Alisma Orientale (Sam.) Juz.
47.256	Alisma Orientale (Sam.) Juz.
47.256	Alisma Orientale (Sam.) Juz.
47.256	Gypsophila Licentiana Hand.-Mazz.
47.256	Gypsophila Licentiana Hand.-Mazz.
47.256	Gypsophila Licentiana Hand.-Mazz.
47.256	Gypsophila Licentiana Hand.-Mazz.
47.256	Gypsophila Licentiana Hand.-Mazz.
47.256	Gypsophila Licentiana Hand.-Mazz.
47.256	Dipsaci Radix
47.256	Dipsaci Radix
47.256	Dipsaci Radix
47.256	Dipsaci Radix
47.256	Dipsaci Radix
47.256	Dipsaci Radix
47.256	Rhizoma Seu Herba Aristolochiae Mollissimae
47.256	Rhizoma Seu Herba Aristolochiae Mollissimae
47.256	Rhizoma Seu Herba Aristolochiae Mollissimae
47.256	Rhizoma Seu Herba Aristolochiae Mollissimae
47.256	Rhizoma Seu Herba Aristolochiae Mollissimae
47.256	Rhizoma Seu Herba Aristolochiae Mollissimae
47.256	Chrysanthemi Indici Flos
47.256	Chrysanthemi Indici Flos
47.256	Chrysanthemi Indici Flos
47.256	Chrysanthemi Indici Flos
47.256	Chrysanthemi Indici Flos
47.256	Chrysanthemi Indici Flos
47.256	Herba Sarcandrae
47.256	Herba Sarcandrae
47.256	Herba Sarcandrae
47.256	Herba Sarcandrae
47.256	Herba Sarcandrae
47.256	Herba Sarcandrae
47.256	Figwort Root
47.256	Figwort Root
47.256	Figwort Root
47.256	Figwort Root
47.256	Figwort Root
47.256	Figwort Root
47.256	Peucedanidecursivi Radix
47.256	Peucedanidecursivi Radix
47.256	Peucedanidecursivi Radix
47.256	Peucedanidecursivi Radix
47.256	Peucedanidecursivi Radix
47.256	Peucedanidecursivi Radix
47.256	Epimrdii Herba
47.256	Epimrdii Herba
47.256	Epimrdii Herba
47.256	Epimrdii Herba
47.256	Epimrdii Herba
47.256	Epimrdii Herba
47.256	Gleditsiae Fructus
47.256	Gleditsiae Fructus
47.256	Gleditsiae Fructus
47.256	Gleditsiae Fructus
47.256	Gleditsiae Fructus
47.256	Gleditsiae Fructus
47.256	Scutellariae Barbatae Herba
47.256	Scutellariae Barbatae Herba
47.256	Scutellariae Barbatae Herba
47.256	Scutellariae Barbatae Herba
47.256	Scutellariae Barbatae Herba
47.256	Scutellariae Barbatae Herba
47.256	Saposhnikoviae Radix
47.256	Saposhnikoviae Radix
47.256	Saposhnikoviae Radix
47.256	Saposhnikoviae Radix
47.256	Saposhnikoviae Radix
47.256	Saposhnikoviae Radix
47.256	Stemonae Radix
47.256	Stemonae Radix
47.256	Stemonae Radix
47.256	Stemonae Radix
47.256	Stemonae Radix
47.256	Stemonae Radix
47.256	Sennae Folium
47.256	Sennae Folium
47.256	Sennae Folium
47.256	Sennae Folium
47.256	Sennae Folium
47.256	Sennae Folium
47.256	Puerariae Flos
47.256	Puerariae Flos
47.256	Puerariae Flos
47.256	Puerariae Flos
47.256	Puerariae Flos
47.256	Puerariae Flos
47.256	Uncariae Ramulus Cumuncis
47.256	Uncariae Ramulus Cumuncis
47.256	Uncariae Ramulus Cumuncis
47.256	Uncariae Ramulus Cumuncis
47.256	Uncariae Ramulus Cumuncis
47.256	Uncariae Ramulus Cumuncis
47.256	Ampelopsis Japonica
47.256	Ampelopsis Japonica
47.256	Ampelopsis Japonica
47.256	Ampelopsis Japonica
47.256	Ampelopsis Japonica
47.256	Ampelopsis Japonica
47.256	Euphorbiae Humifusae Herba
47.256	Euphorbiae Humifusae Herba
47.256	Euphorbiae Humifusae Herba
47.256	Euphorbiae Humifusae Herba
47.256	Euphorbiae Humifusae Herba
47.256	Euphorbiae Humifusae Herba
47.256	Crotonis Fructus
47.256	Crotonis Fructus
47.256	Crotonis Fructus
47.256	Crotonis Fructus
47.256	Crotonis Fructus
47.256	Crotonis Fructus
47.256	Xanthii Fructus
47.256	Xanthii Fructus
47.256	Xanthii Fructus
47.256	Xanthii Fructus
47.256	Xanthii Fructus
47.256	Xanthii Fructus
47.256	Radix Cirsii Japonici
47.256	Radix Cirsii Japonici
47.256	Radix Cirsii Japonici
47.256	Radix Cirsii Japonici
47.256	Radix Cirsii Japonici
47.256	Radix Cirsii Japonici
47.256	Allii Fistulost Bulbus
47.256	Allii Fistulost Bulbus
47.256	Allii Fistulost Bulbus
47.256	Allii Fistulost Bulbus
47.256	Allii Fistulost Bulbus
47.256	Allii Fistulost Bulbus
47.256	Menthae Herba
47.256	Menthae Herba
47.256	Menthae Herba
47.256	Menthae Herba
47.256	Menthae Herba
47.256	Menthae Herba
47.256	Sargentodoxae Caulis
47.256	Sargentodoxae Caulis
47.256	Sargentodoxae Caulis
47.256	Sargentodoxae Caulis
47.256	Sargentodoxae Caulis
47.256	Sargentodoxae Caulis
47.256	Zingiberis Rhizoma
47.256	Zingiberis Rhizoma
47.256	Zingiberis Rhizoma
47.256	Zingiberis Rhizoma
47.256	Zingiberis Rhizoma
47.256	Zingiberis Rhizoma
47.256	Potentillae Discoloris Herba
47.256	Potentillae Discoloris Herba
47.256	Potentillae Discoloris Herba
47.256	Potentillae Discoloris Herba
47.256	Potentillae Discoloris Herba
47.256	Potentillae Discoloris Herba
47.256	Ligustici Rhizoma Et Radix
47.256	Ligustici Rhizoma Et Radix
47.256	Ligustici Rhizoma Et Radix
47.256	Ligustici Rhizoma Et Radix
47.256	Ligustici Rhizoma Et Radix
47.256	Ligustici Rhizoma Et Radix
47.256	Alpiniae Officinarum Rhizome
47.256	Alpiniae Officinarum Rhizome
47.256	Alpiniae Officinarum Rhizome
47.256	Alpiniae Officinarum Rhizome
47.256	Alpiniae Officinarum Rhizome
47.256	Alpiniae Officinarum Rhizome
47.256	Rubi Fructus
47.256	Rubi Fructus
47.256	Rubi Fructus
47.256	Rubi Fructus
47.256	Rubi Fructus
47.256	Rubi Fructus
47.256	Cynanchistauntonii Rhizoma Et Radix
47.256	Cynanchistauntonii Rhizoma Et Radix
47.256	Cynanchistauntonii Rhizoma Et Radix
47.256	Cynanchistauntonii Rhizoma Et Radix
47.256	Cynanchistauntonii Rhizoma Et Radix
47.256	Cynanchistauntonii Rhizoma Et Radix
47.256	Junci Medulla
47.256	Junci Medulla
47.256	Junci Medulla
47.256	Junci Medulla
47.256	Junci Medulla
47.256	Junci Medulla
47.256	Radix Paeoniae Rubra
47.256	Radix Paeoniae Rubra
47.256	Radix Paeoniae Rubra
47.256	Radix Paeoniae Rubra
47.256	Radix Paeoniae Rubra
47.256	Radix Paeoniae Rubra
47.256	Chuanxiong Rhizoma
47.256	Chuanxiong Rhizoma
47.256	Chuanxiong Rhizoma
47.256	Chuanxiong Rhizoma
47.256	Chuanxiong Rhizoma
47.256	Chuanxiong Rhizoma
47.256	Smilax China
47.256	Smilax China
47.256	Smilax China
47.256	Smilax China
47.256	Smilax China
47.256	Smilax China
47.256	Dichroae Radix
47.256	Dichroae Radix
47.256	Dichroae Radix
47.256	Dichroae Radix
47.256	Dichroae Radix
47.256	Dichroae Radix
47.256	Litseae Fructus
47.256	Litseae Fructus
47.256	Litseae Fructus
47.256	Litseae Fructus
47.256	Litseae Fructus
47.256	Litseae Fructus
47.256	Fritiliariae Irrhosae Bulbus
47.256	Fritiliariae Irrhosae Bulbus
47.256	Fritiliariae Irrhosae Bulbus
47.256	Fritiliariae Irrhosae Bulbus
47.256	Fritiliariae Irrhosae Bulbus
47.256	Fritiliariae Irrhosae Bulbus
47.256	Folium Ilicis Cornutae
47.256	Folium Ilicis Cornutae
47.256	Folium Ilicis Cornutae
47.256	Folium Ilicis Cornutae
47.256	Folium Ilicis Cornutae
47.256	Folium Ilicis Cornutae
47.256	Plantaginis Herba
47.256	Plantaginis Herba
47.256	Plantaginis Herba
47.256	Plantaginis Herba
47.256	Plantaginis Herba
47.256	Plantaginis Herba
47.256	Paeoniae Radix Alba
47.256	Paeoniae Radix Alba
47.256	Paeoniae Radix Alba
47.256	Paeoniae Radix Alba
47.256	Paeoniae Radix Alba
47.256	Paeoniae Radix Alba
47.256	Nardostachyos Radix Et Rhizoma
47.256	Nardostachyos Radix Et Rhizoma
47.256	Nardostachyos Radix Et Rhizoma
47.256	Nardostachyos Radix Et Rhizoma
47.256	Nardostachyos Radix Et Rhizoma
47.256	Nardostachyos Radix Et Rhizoma
47.256	Cortex Hibisci
47.256	Cortex Hibisci
47.256	Cortex Hibisci
47.256	Cortex Hibisci
47.256	Cortex Hibisci
47.256	Cortex Hibisci
47.256	Plantaginis Semen
47.256	Plantaginis Semen
47.256	Plantaginis Semen
47.256	Plantaginis Semen
47.256	Plantaginis Semen
47.256	Plantaginis Semen
47.256	Morindae Officinalis Radix
47.256	Morindae Officinalis Radix
47.256	Morindae Officinalis Radix
47.256	Morindae Officinalis Radix
47.256	Morindae Officinalis Radix
47.256	Morindae Officinalis Radix
47.256	licorice
47.256	licorice
47.256	licorice
47.256	licorice
47.256	licorice
47.256	licorice
47.256	Radix Cynanchi
47.256	Radix Cynanchi
47.256	Radix Cynanchi
47.256	Radix Cynanchi
47.256	Radix Cynanchi
47.256	Radix Cynanchi
47.256	Centipedae Herba
47.256	Centipedae Herba
47.256	Centipedae Herba
47.256	Centipedae Herba
47.256	Centipedae Herba
47.256	Centipedae Herba
47.256	Platycladi Semen
47.256	Platycladi Semen
47.256	Platycladi Semen
47.256	Platycladi Semen
47.256	Platycladi Semen
47.256	Platycladi Semen
47.256	Citrus Reticulata
47.256	Citrus Reticulata
47.256	Citrus Reticulata
47.256	Citrus Reticulata
47.256	Citrus Reticulata
47.256	Citrus Reticulata
47.256	Polygoni Avicularis Herba
47.256	Polygoni Avicularis Herba
47.256	Polygoni Avicularis Herba
47.256	Polygoni Avicularis Herba
47.256	Polygoni Avicularis Herba
47.256	Polygoni Avicularis Herba
47.256	Isatdis Radix
47.256	Isatdis Radix
47.256	Isatdis Radix
47.256	Isatdis Radix
47.256	Isatdis Radix
47.256	Isatdis Radix
47.256	Herba Patriniae
47.256	Herba Patriniae
47.256	Herba Patriniae
47.256	Herba Patriniae
47.256	Herba Patriniae
47.256	Herba Patriniae
47.256	Benincasae Semen
47.256	Benincasae Semen
47.256	Benincasae Semen
47.256	Benincasae Semen
47.256	Benincasae Semen
47.256	Benincasae Semen
47.256	Canavaliae Semen
47.256	Canavaliae Semen
47.256	Canavaliae Semen
47.256	Canavaliae Semen
47.256	Canavaliae Semen
47.256	Canavaliae Semen
47.256	Clematidis Armandii Caulis
47.256	Clematidis Armandii Caulis
47.256	Clematidis Armandii Caulis
47.256	Clematidis Armandii Caulis
47.256	Clematidis Armandii Caulis
47.256	Clematidis Armandii Caulis
47.256	Typhonii Rhizoma
47.256	Typhonii Rhizoma
47.256	Typhonii Rhizoma
47.256	Typhonii Rhizoma
47.256	Typhonii Rhizoma
47.256	Typhonii Rhizoma
47.256	Aconiti Lateralis Radix Praeparata
47.256	Aconiti Lateralis Radix Praeparata
47.256	Aconiti Lateralis Radix Praeparata
47.256	Aconiti Lateralis Radix Praeparata
47.256	Aconiti Lateralis Radix Praeparata
47.256	Aconiti Lateralis Radix Praeparata
47.256	Hyperici Japonici Herber
47.256	Hyperici Japonici Herber
47.256	Hyperici Japonici Herber
47.256	Hyperici Japonici Herber
47.256	Hyperici Japonici Herber
47.256	Hyperici Japonici Herber
47.256	Tribulifructus
47.256	Tribulifructus
47.256	Tribulifructus
47.256	Tribulifructus
47.256	Tribulifructus
47.256	Tribulifructus
47.256	Fructuslipuidambaris
47.256	Fructuslipuidambaris
47.256	Fructuslipuidambaris
47.256	Fructuslipuidambaris
47.256	Fructuslipuidambaris
47.256	Fructuslipuidambaris
47.256	Solanum Nigrum Linn.
47.256	Solanum Nigrum Linn.
47.256	Solanum Nigrum Linn.
47.256	Solanum Nigrum Linn.
47.256	Solanum Nigrum Linn.
47.256	Solanum Nigrum Linn.
47.256	Raphani Semen
47.256	Raphani Semen
47.256	Raphani Semen
47.256	Raphani Semen
47.256	Raphani Semen
47.256	Raphani Semen
47.256	Rhizoma Anemones Raddeanae
47.256	Rhizoma Anemones Raddeanae
47.256	Rhizoma Anemones Raddeanae
47.256	Rhizoma Anemones Raddeanae
47.256	Rhizoma Anemones Raddeanae
47.256	Rhizoma Anemones Raddeanae
47.256	Rose Rugosae Flos
47.256	Rose Rugosae Flos
47.256	Rose Rugosae Flos
47.256	Rose Rugosae Flos
47.256	Rose Rugosae Flos
47.256	Rose Rugosae Flos
47.256	Rhapontici Radix
47.256	Rhapontici Radix
47.256	Rhapontici Radix
47.256	Rhapontici Radix
47.256	Rhapontici Radix
47.256	Rhapontici Radix
47.256	Rhizoma Fagopyri Cymosi
47.256	Rhizoma Fagopyri Cymosi
47.256	Rhizoma Fagopyri Cymosi
47.256	Rhizoma Fagopyri Cymosi
47.256	Rhizoma Fagopyri Cymosi
47.256	Rhizoma Fagopyri Cymosi
47.256	Meliae Azedarach Fructus
47.256	Meliae Azedarach Fructus
47.256	Meliae Azedarach Fructus
47.256	Meliae Azedarach Fructus
47.256	Meliae Azedarach Fructus
47.256	Meliae Azedarach Fructus
47.256	Vigna Radiata
47.256	Vigna Radiata
47.256	Vigna Radiata
47.256	Vigna Radiata
47.256	Vigna Radiata
47.256	Vigna Radiata
47.256	Zanthoxylum Nitidum
47.256	Zanthoxylum Nitidum
47.256	Zanthoxylum Nitidum
47.256	Zanthoxylum Nitidum
47.256	Zanthoxylum Nitidum
47.256	Zanthoxylum Nitidum
47.256	Schizonepetae Spica
47.256	Schizonepetae Spica
47.256	Schizonepetae Spica
47.256	Schizonepetae Spica
47.256	Schizonepetae Spica
47.256	Schizonepetae Spica
47.256	Capsici Fructus
47.256	Capsici Fructus
47.256	Capsici Fructus
47.256	Capsici Fructus
47.256	Capsici Fructus
47.256	Capsici Fructus
47.256	Herba Pyrolae
47.256	Herba Pyrolae
47.256	Herba Pyrolae
47.256	Herba Pyrolae
47.256	Herba Pyrolae
47.256	Herba Pyrolae
47.256	Trachelospermumjasminoides
47.256	Trachelospermumjasminoides
47.256	Trachelospermumjasminoides
47.256	Trachelospermumjasminoides
47.256	Trachelospermumjasminoides
47.256	Trachelospermumjasminoides
47.256	Polygonati Rhizoma
47.256	Polygonati Rhizoma
47.256	Polygonati Rhizoma
47.256	Polygonati Rhizoma
47.256	Polygonati Rhizoma
47.256	Polygonati Rhizoma
47.256	Herbahypericiperforati
47.256	Herbahypericiperforati
47.256	Herbahypericiperforati
47.256	Herbahypericiperforati
47.256	Herbahypericiperforati
47.256	Herbahypericiperforati
47.256	Omphalia
47.256	Omphalia
47.256	Omphalia
47.256	Omphalia
47.256	Omphalia
47.256	Omphalia
47.256	Cannabis Sativa L.
47.256	Cannabis Sativa L.
47.256	Cannabis Sativa L.
47.256	Cannabis Sativa L.
47.256	Cannabis Sativa L.
47.256	Cannabis Sativa L.
47.256	Folium Nelumbinis
47.256	Folium Nelumbinis
47.256	Folium Nelumbinis
47.256	Folium Nelumbinis
47.256	Folium Nelumbinis
47.256	Folium Nelumbinis
47.256	Calyx Seu Fructus Physalis
47.256	Calyx Seu Fructus Physalis
47.256	Calyx Seu Fructus Physalis
47.256	Calyx Seu Fructus Physalis
47.256	Calyx Seu Fructus Physalis
47.256	Calyx Seu Fructus Physalis
47.256	Schizonepetae Herba
47.256	Schizonepetae Herba
47.256	Schizonepetae Herba
47.256	Schizonepetae Herba
47.256	Schizonepetae Herba
47.256	Schizonepetae Herba
47.256	Aloe
47.256	Aloe
47.256	Aloe
47.256	Aloe
47.256	Aloe
47.256	Aloe
47.256	Euonymi Alati Ramulus
47.256	Euonymi Alati Ramulus
47.256	Euonymi Alati Ramulus
47.256	Euonymi Alati Ramulus
47.256	Euonymi Alati Ramulus
47.256	Euonymi Alati Ramulus
47.256	Apocyniveneti Folium
47.256	Apocyniveneti Folium
47.256	Apocyniveneti Folium
47.256	Apocyniveneti Folium
47.256	Apocyniveneti Folium
47.256	Apocyniveneti Folium
47.256	Lysimachiae Foenigraeci Herba
47.256	Lysimachiae Foenigraeci Herba
47.256	Lysimachiae Foenigraeci Herba
47.256	Lysimachiae Foenigraeci Herba
47.256	Lysimachiae Foenigraeci Herba
47.256	Lysimachiae Foenigraeci Herba
47.256	Trollius Chinensis
47.256	Trollius Chinensis
47.256	Trollius Chinensis
47.256	Trollius Chinensis
47.256	Trollius Chinensis
47.256	Trollius Chinensis
47.256	Scutellariae Radix
47.256	Scutellariae Radix
47.256	Scutellariae Radix
47.256	Scutellariae Radix
47.256	Scutellariae Radix
47.256	Scutellariae Radix
47.256	Calendula Officinalis
47.256	Calendula Officinalis
47.256	Calendula Officinalis
47.256	Calendula Officinalis
47.256	Calendula Officinalis
47.256	Calendula Officinalis
47.256	Lysimachiae Herba
47.256	Lysimachiae Herba
47.256	Lysimachiae Herba
47.256	Lysimachiae Herba
47.256	Lysimachiae Herba
47.256	Lysimachiae Herba
47.256	Gynostemmae Pentaphylli Herba
47.256	Gynostemmae Pentaphylli Herba
47.256	Gynostemmae Pentaphylli Herba
47.256	Gynostemmae Pentaphylli Herba
47.256	Gynostemmae Pentaphylli Herba
47.256	Gynostemmae Pentaphylli Herba
47.256	Litchi Semen
47.256	Litchi Semen
47.256	Litchi Semen
47.256	Litchi Semen
47.256	Litchi Semen
47.256	Litchi Semen
47.256	Paederiae Scandentis Herba
47.256	Paederiae Scandentis Herba
47.256	Paederiae Scandentis Herba
47.256	Paederiae Scandentis Herba
47.256	Paederiae Scandentis Herba
47.256	Paederiae Scandentis Herba
47.256	Dalbergiae Odoriferae Lignum
47.256	Dalbergiae Odoriferae Lignum
47.256	Dalbergiae Odoriferae Lignum
47.256	Dalbergiae Odoriferae Lignum
47.256	Dalbergiae Odoriferae Lignum
47.256	Dalbergiae Odoriferae Lignum
47.256	Gentianae Radix Et Rhozima
47.256	Gentianae Radix Et Rhozima
47.256	Gentianae Radix Et Rhozima
47.256	Gentianae Radix Et Rhozima
47.256	Gentianae Radix Et Rhozima
47.256	Gentianae Radix Et Rhozima
47.256	Viticis Fructus
47.256	Viticis Fructus
47.256	Viticis Fructus
47.256	Viticis Fructus
47.256	Viticis Fructus
47.256	Viticis Fructus
47.256	Sedum Aizoon L.
47.256	Sedum Aizoon L.
47.256	Sedum Aizoon L.
47.256	Sedum Aizoon L.
47.256	Sedum Aizoon L.
47.256	Sedum Aizoon L.
47.256	Viscum Angulatum Heyne
47.256	Viscum Angulatum Heyne
47.256	Viscum Angulatum Heyne
47.256	Viscum Angulatum Heyne
47.256	Viscum Angulatum Heyne
47.256	Viscum Angulatum Heyne
47.256	Hordei Fructus Germinatus
47.256	Hordei Fructus Germinatus
47.256	Hordei Fructus Germinatus
47.256	Hordei Fructus Germinatus
47.256	Hordei Fructus Germinatus
47.256	Hordei Fructus Germinatus
47.256	Peanut Skin
47.256	Peanut Skin
47.256	Peanut Skin
47.256	Peanut Skin
47.256	Peanut Skin
47.256	Peanut Skin
47.256	Amygdalus Communis Vas
47.256	Amygdalus Communis Vas
47.256	Amygdalus Communis Vas
47.256	Amygdalus Communis Vas
47.256	Amygdalus Communis Vas
47.256	Amygdalus Communis Vas
47.256	Cinnamomi Ramulus
47.256	Cinnamomi Ramulus
47.256	Cinnamomi Ramulus
47.256	Cinnamomi Ramulus
47.256	Cinnamomi Ramulus
47.256	Cinnamomi Ramulus
47.256	Centella Asiatica (L.) Urban[Hydro-Cotyle Asiatica L.]
47.256	Centella Asiatica (L.) Urban[Hydro-Cotyle Asiatica L.]
47.256	Centella Asiatica (L.) Urban[Hydro-Cotyle Asiatica L.]
47.256	Centella Asiatica (L.) Urban[Hydro-Cotyle Asiatica L.]
47.256	Centella Asiatica (L.) Urban[Hydro-Cotyle Asiatica L.]
47.256	Centella Asiatica (L.) Urban[Hydro-Cotyle Asiatica L.]
47.256	Actinidia Chinensis Planch
47.256	Actinidia Chinensis Planch
47.256	Actinidia Chinensis Planch
47.256	Actinidia Chinensis Planch
47.256	Actinidia Chinensis Planch
47.256	Actinidia Chinensis Planch
47.256	Geranium Wilfordii Maxim.
47.256	Geranium Wilfordii Maxim.
47.256	Geranium Wilfordii Maxim.
47.256	Geranium Wilfordii Maxim.
47.256	Geranium Wilfordii Maxim.
47.256	Geranium Wilfordii Maxim.
47.256	Meliae Cortex
47.256	Meliae Cortex
47.256	Meliae Cortex
47.256	Meliae Cortex
47.256	Meliae Cortex
47.256	Meliae Cortex
47.381	Eupatorium Fortunei Turcz
47.381	Solidaginis Herba
47.381	Radix Cynanchi
47.381	Euphorbiae Humifusae Herba
47.381	Viscum Angulatum Heyne
47.381	Trachelospermumjasminoides
58.013	Caulis Sinomenii
58.013	Caulis Sinomenii
58.013	Caulis Sinomenii
58.013	Fritillariae Thunbrgii Bulbus
58.013	Fritillariae Thunbrgii Bulbus
58.013	Fritillariae Thunbrgii Bulbus
58.013	Codonopsis Radix
58.013	Codonopsis Radix
58.013	Codonopsis Radix
58.013	Eucommiae Folium
58.013	Eucommiae Folium
58.013	Eucommiae Folium
58.013	Hedysari Radix
58.013	Hedysari Radix
58.013	Hedysari Radix
58.013	Viscum Angulatum Heyne
58.013	Viscum Angulatum Heyne
58.013	Viscum Angulatum Heyne
58.013	Tripterygii Radix
58.013	Tripterygii Radix
58.013	Tripterygii Radix
74.078	Hedysarum Multijugum Maxim.
64.386	Rhizome Of Whiteback Greenbrier
64.386	Pseudolaricis Cortex
64.386	Radix Puerariae
64.386	Puerariae Flos
64.386	licorice
64.386	Spatholobus Suberectus Dunn
64.386	Hedysari Radix
64.386	Hedysarum Multijugum Maxim.
65.836	Semiaquilegiae Radix
65.836	Saussureae Involucratae Herba
65.836	Curculiginis Rhizome
65.836	Magnoliae Flos
65.836	Eucommiae Cortex
65.836	Polygoni Avicularis Herba
65.836	Scutellariae Radix
65.836	Polygonati Rhizoma
65.836	Hedysarum Multijugum Maxim.
65.836	Solanum Nigrum Linn.
65.836	Carthami Flos
65.836	Zanthoxylum Nitidum
51.513	Indigo Naturalis
51.513	Isatdis Radix
51.513	Forsythiae Fructus
51.513	Hedysarum Multijugum Maxim.
51.513	Capsici Fructus
51.513	Paederiae Scandentis Herba
57.805	licorice
57.805	Cortex Erythrinae
53.099	Panax Ginseng C. A. Mey.
53.099	Smilacis Glabrae Rhixoma
53.099	Arisaematis Rhizoma
53.099	Silybum Marianum
53.099	Artemisia Annua L.
53.099	Rhizoma Dioscoreae
53.099	Cyperi Rhizoma
53.099	Abrus Precatorius L.
53.099	Oroxyli Semen
53.099	Mume Fructus
53.099	Millettiae Speciosae Radix
53.099	Prunellae Spica
53.099	Hippophae Fructus
53.099	Caulis Akebiae
53.099	Gnaphalii Affinis Herba
53.099	Cornus Officinalis Sieb. Et Zucc.
53.099	Curculiginis Rhizome
53.099	Herba Cirsii
53.099	Pseudobulbus Cremastrae Seu Pleiones
53.099	Sparganii Rhizoma
53.099	Quisqualis Indica
53.099	Cimicifugae Rhizoma
53.099	Semen Euphorbiae
53.099	Siegesbeckiae Herba
53.099	Vaccariae Semen
53.099	Amomum Aurantiacum H. T. Tsai Et S. W. Zhao
53.099	Achyranthis Bidentatae Radix
53.099	Eupatorium Fortunei Turcz
53.099	Gossampiniflos
53.099	Belamcandae Rhizome
53.099	Crataegi Folium
53.099	Rhizome Of Whiteback Greenbrier
53.099	Asparagi Radix
53.099	Radix Clematidis
53.099	Celosiae Semen
53.099	Cnidii Fructus
53.099	Rehmanniae Radix Praeparata
53.099	Ilicis Purpureae Folium
53.099	Aucklandiae Radix
53.099	Panax Notoginseng (Burk.) F. H. Chen Ex C. Chow
53.099	Foeniculi Fructus
53.099	Anemarrhenae Rhizoma
53.099	Corydalis Rhizoma
53.099	Alpiniae Oxyphyliae Fructus
53.099	Gleditsiae Spina
53.099	Hoveniae Dulcis Semen
53.099	Perillae Fructus
53.099	Gypsophila Licentiana Hand.-Mazz.
53.099	Maydis Seigma
53.099	Semen Lini
53.099	Ginkgo Folium
53.099	Coicis Semen
53.099	Gleditsiae Fructus Abnormalis
53.099	Plantaginis Herba
53.099	Dichroae Radix
53.099	Radix Bupleuri
53.099	Canavaliae Semen
53.099	Herba Patriniae
53.099	Ginkgo Semen
53.099	Folium Artemisiae Argyi
53.099	Benincasae Semen
53.099	Clematidis Armandii Caulis
53.099	Centipedae Herba
53.099	Caryophylliflos
53.099	Angelicae Sinensis Radix
53.099	Spirodelae Herba
53.099	Radix Paeoniae Rubra
53.099	Codonopsis Radix
53.099	Scutellariae Barbatae Herba
53.099	Arum Ternatum Thunb.
53.099	Puerariae Flos
53.099	Pulsatilliae Radix
53.099	Ampelopsis Japonica
53.099	Imperatae Rhizoma
53.099	Stemonae Radix
53.099	Glehniae Radix
53.099	Achyranthis Asperae Herba
53.099	Lycii Fructus
53.099	Isatdis Radix
53.099	Drynariae Rhizoma
53.099	Hedyotis Diffusae Herba
53.099	Sennae Folium
53.099	Kochiae Fructus
53.099	Jujubae Fructus
53.099	Ailanthi Cortex
53.099	Gleditsiae Fructus
53.099	Lilii Bulbus
53.099	Lycii Cortex
53.099	Radix Cirsii Japonici
53.099	Hedysari Radix
53.099	Litchi Semen
53.099	Spatholobus Suberectus Dunn
53.099	Impatientis Semen
53.099	Curcumaelongae Rhizoma
53.099	Schizonepetae Spica
53.099	Meliae Cortex
53.099	Lysimachiae Foenigraeci Herba
53.099	Phellodendri Chinrnsis Cortex
53.099	Verbenae Herb
53.099	Caulis Piperis Kadsurae
53.099	Amygdalus Communis Vas
53.099	Omphalia
53.099	Calendula Officinalis
53.099	Wikstroemiae Indicae Rasix
53.099	Myrrha
53.099	Phellodendri Amurensis Cortex
53.099	Lonicerae Japonicae Flos
53.099	Ranunculi Ternati Radix
53.099	Carpesiumabrotanoidesl.
53.099	Strychni Semen
53.099	Carthami Flos
53.099	Dioscoreaebulbiferae
53.099	Cannabis Sativa L.
53.099	Abri Herba
53.099	Celosia Cristata L.
53.099	Viticis Fructus
53.099	Sojae Semen Nigrum
53.099	Trachelospermumjasminoides
53.099	Humulus Scandens (Lour.) Merr.
53.099	Phragmitis Rhizoma
53.099	Cortex Erythrinae
53.099	Cassiae Semen
58.688	Cortex Erythrinae
41.931	Cortex Erythrinae
52.552	Abrus Precatorius L.
52.552	Silybum Marianum
52.552	Semen Euphorbiae
52.552	Foeniculi Fructus
52.552	Semen Lini
52.552	Coicis Semen
52.552	Imperatae Rhizoma
52.552	Benincasae Semen
52.552	Caryophylliflos
52.552	Plantaginis Herba
52.552	Isatdis Radix
52.552	Pulsatilliae Radix
52.552	Arum Ternatum Thunb.
52.552	Lycii Cortex
52.552	Paederiae Scandentis Herba
52.552	Meliae Cortex
52.552	Calendula Officinalis
52.552	Trachelospermumjasminoides
52.552	Capsici Fructus
52.552	Cortex Erythrinae
52.552	Cannabis Sativa L.
52.552	Schizonepetae Spica
52.552	Trichosanthes Kirilowii Maxim
52.552	Scutellariae Radix
53.651	Maydis Seigma
53.651	Commelinae Herba
53.651	Ailanthi Altissimae Fructus
53.651	Spatholobus Suberectus Dunn
47.826	Spatholobus Suberectus Dunn
47.826	Spatholobus Suberectus Dunn
47.826	Wikstroemiae Indicae Rasix
47.826	Wikstroemiae Indicae Rasix
52.022	Cimicifugae Rhizoma
52.022	Solanum Melongena L
52.022	Allium Azureum Ledeb.
52.022	Polygonati Odorati Rhizoma
52.022	Anemarrhenae Rhizoma
52.022	Piperis Fructus
52.022	Cannabis Sativa L.
52.022	Spatholobus Suberectus Dunn
52.022	Tribulifructus
47.145	Persicae Semen
47.145	Curcumaelongae Rhizoma
47.145	Spatholobus Suberectus Dunn
47.299	Spatholobus Suberectus Dunn
51.02	licorice
51.02	Spatholobus Suberectus Dunn
64.665	Fructus Arctii
64.665	Fructus Arctii
64.665	Fructus Arctii
64.665	Wikstroemiae Indicae Rasix
64.665	Wikstroemiae Indicae Rasix
64.665	Wikstroemiae Indicae Rasix
64.665	Forsythiae Fructus
64.665	Forsythiae Fructus
64.665	Forsythiae Fructus
64.665	Trachelospermumjasminoides
64.665	Trachelospermumjasminoides
64.665	Trachelospermumjasminoides
52.6	Trachelospermumjasminoides
55.931	Selaginella Doederleinii Hieron
55.931	Wikstroemiae Indicae Rasix
55.931	Trachelospermumjasminoides
54.582	Trachelospermumjasminoides
54.582	Trachelospermumjasminoides
58.027	Selaginella Doederleinii Hieron
58.027	Selaginella Doederleinii Hieron
58.027	Fructus Arctii
58.027	Fructus Arctii
58.027	Forsythiae Fructus
58.027	Forsythiae Fructus
58.027	Trachelospermumjasminoides
58.027	Trachelospermumjasminoides
58.027	Wikstroemiae Indicae Rasix
58.027	Wikstroemiae Indicae Rasix
57.091	Dioscoreae Septemlo Bae Rhizoma
57.091	Smilacis Glabrae Rhixoma
57.091	Asparagi Radix
57.091	Rhizoma Dioscoreae
57.091	Solanum Melongena L
57.091	Anemarrhenae Rhizoma
57.091	Smilax China
57.091	Broussonetiae Fructus
57.091	Dioscoreae Hypoglaucae Rhizoma
57.091	Dioscoreaebulbiferae
57.091	Solanum Nigrum Linn.
57.091	Calyx Cucumis
57.091	Polygonati Rhizoma
57.091	Rhizoma Anemones Raddeanae
57.091	Trigonellae Semen
57.798	Herba Pyrolae
53.917	Eupatorium Fortunei Turcz
50.023	Eupatorium Fortunei Turcz
50.023	Inulae Flos
50.023	Radix Cirsii Japonici
50.023	Centipedae Herba
50.023	Inulae Herba
49.429	Solanum Melongena L
62.23	Flemingia Prostrata Roxb
62.23	Sophorae Flavescentis Radix
61.291	Flemingia Prostrata Roxb
57.691	Flemingia Prostrata Roxb
42.916	Flemingia Prostrata Roxb
42.916	Flemingia Prostrata Roxb
42.916	Ginkgo Folium
42.916	Ginkgo Folium
42.916	Ardisiae Japonicae Herba
42.916	Ardisiae Japonicae Herba
42.916	Folium Artemisiae Argyi
42.916	Folium Artemisiae Argyi
42.916	Lonicerae Japonicae Flos
42.916	Lonicerae Japonicae Flos
19.566	Rhizome Of Whiteback Greenbrier
19.566	Millettiae Speciosae Radix
19.566	Et Radix Patriniae Rhizoma
19.566	Fructus Ligustri Lucidi
19.566	Radix Clematidis
19.566	Mori Fructus
19.566	Amomum Aurantiacum H. T. Tsai Et S. W. Zhao
19.566	Panax Ginseng C. A. Mey.
19.566	Achyranthis Bidentatae Radix
19.566	Pseudostellariae Radix
19.566	Mahoniae Folum
19.566	Flemingia Prostrata Roxb
19.566	Oroxyli Semen
19.566	Myristicae Semen
19.566	Cornus Officinalis Sieb. Et Zucc.
19.566	Phytolaccae Radix
19.566	Celastri Orbiculati Fructus
19.566	Tamaricis Cacumen
19.566	Lepidii Semen Descurainiae Semen
19.566	Lycopi Herba
19.566	Flos Genkwa
19.566	Echinopsis Radix
19.566	Maydis Seigma
19.566	Ginkgo Folium
19.566	Radix Cynanchi Paniculati
19.566	Violsse Herba
19.566	Curcumae Radix
19.566	Isatdis Radix
19.566	Folium Artemisiae Argyi
19.566	Caryophylliflos
19.566	Morindae Officinalis Radix
19.566	Folium Ilicis Cornutae
19.566	Radix Cirsii Japonici
19.566	Arecae Semen
19.566	Paeoniae Radix Alba
19.566	Schisandrae Chinensis Fructus
19.566	Radix Bupleuri
19.566	Eriocauli Flos
19.566	licorice
19.566	Malvae Fructus
19.566	Pteridis Multifidae Herba
19.566	Hyperici Japonici Herber
19.566	Zingiberis Rhizoma
19.566	Lycii Fructus
19.566	Alpiniae Officinarum Rhizome
19.566	Uncariae Ramulus Cumuncis
19.566	Sargassum
19.566	Litchi Semen
19.566	Momordicae Fructus
19.566	Raphani Semen
19.566	Lysimachiae Foenigraeci Herba
19.566	Pogostemon Cablin (Blanco) Benth.
19.566	Ranunculi Ternati Radix
19.566	Magnolia Officinalis Rehd Et Wils．
19.566	Tripterygii Radix
19.566	Farfarae Flos
19.566	Cinnamomi Ramulus
19.566	Amygdalus Communis Vas
19.566	Lygodii Spora
19.566	Ephedra Herba
61.853	Ramulus Mori
50.881	Ramulus Mori
50.881	Mori Cortex
48.517	Mori Cortex
48.517	Ramulus Mori
53.344	Mori Cortex
53.344	Sapindi Mukorossiperic Arpium
53.344	Ramulus Mori
64.453	Ramulus Mori
53.288	Ramulus Mori
65.56	Smilax Scodinicaulis C.H. Wrisht?
65.56	Radix Clematidis
33.969	Cymbopon Citratus(D C.) Stapf
33.969	Zingiberis Rhizoma
33.969	Schisandrae Chinensis Fructus
60.335	Rhizome Of Whiteback Greenbrier
60.335	Corydalis Decumbens(Thunb.)Pers.
60.335	Coptidis Rhizoma
21.671	Achyranthis Bidentatae Radix
21.671	Achyranthis Bidentatae Radix
21.671	Corydalis Decumbens(Thunb.)Pers.
21.671	Corydalis Decumbens(Thunb.)Pers.
21.671	Mahoniae Eadix
21.671	Mahoniae Eadix
21.671	Mahoniae Folum
21.671	Mahoniae Folum
21.671	Corydalis Rhizoma
21.671	Corydalis Rhizoma
21.671	Mahoniae Caulis
21.671	Mahoniae Caulis
21.671	Coptidis Rhizoma
21.671	Coptidis Rhizoma
21.671	Thalictri Glandulosissimi Et
21.671	Thalictri Glandulosissimi Et
21.671	Phellodendri Amurensis Cortex
21.671	Phellodendri Amurensis Cortex
21.671	Phellodendri Chinrnsis Cortex
21.671	Phellodendri Chinrnsis Cortex
21.671	Tinosporae Radix
21.671	Tinosporae Radix
50.624	Corydalis Decumbens(Thunb.)Pers.
50.624	Corydalis Decumbens(Thunb.)Pers.
50.624	Corydalis Rhizoma
50.624	Corydalis Rhizoma
54.731	Polyporus Umbellatus(Pers)Fr.
49.726	Polyporus Umbellatus(Pers)Fr.
53.077	Polyporus Umbellatus(Pers)Fr.
51.728	Polyporus Umbellatus(Pers)Fr.
51.728	Lasiosphaera Seu Calvatia
54.771	Polyporus Umbellatus(Pers)Fr.
60.185	Polyporus Umbellatus(Pers)Fr.
55.019	Polyporus Umbellatus(Pers)Fr.
53.199	Polyporus Umbellatus(Pers)Fr.
53.199	Polyporus Umbellatus(Pers)Fr.
53.199	Ailanthi Cortex
53.199	Ailanthi Cortex
53.199	Ranunculi Ternati Radix
53.199	Ranunculi Ternati Radix
53.199	Lasiosphaera Seu Calvatia
53.199	Lasiosphaera Seu Calvatia
57.316	Polyporus Umbellatus(Pers)Fr.
56.787	Polyporus Umbellatus(Pers)Fr.
61.179	Polyporus Umbellatus(Pers)Fr.
51.862	Polyporus Umbellatus(Pers)Fr.
54.057	Polyporus Umbellatus(Pers)Fr.
53.691	Polyporus Umbellatus(Pers)Fr.
57.27	Polyporus Umbellatus(Pers)Fr.
56.267	Polyporus Umbellatus(Pers)Fr.
54.498	Polyporus Umbellatus(Pers)Fr.
52.022	Polyporus Umbellatus(Pers)Fr.
52.022	Lasiosphaera Seu Calvatia
54.271	Polyporus Umbellatus(Pers)Fr.
53.065	Polyporus Umbellatus(Pers)Fr.
60.035	Polyporus Umbellatus(Pers)Fr.
55.165	Polyporus Umbellatus(Pers)Fr.
61.911	Polyporus Umbellatus(Pers)Fr.
55.356	Alisma Orientale (Sam.) Juz.
54.24	Alisma Orientale (Sam.) Juz.
55.757	Alisma Orientale (Sam.) Juz.
62.463	Alisma Orientale (Sam.) Juz.
57.474	Alisma Orientale (Sam.) Juz.
47.484	Alisma Orientale (Sam.) Juz.
61.462	Alisma Orientale (Sam.) Juz.
47.719	Alisma Orientale (Sam.) Juz.
54.944	Alisma Orientale (Sam.) Juz.
53.589	Alisma Orientale (Sam.) Juz.
60.231	Alisma Orientale (Sam.) Juz.
59.279	Alisma Orientale (Sam.) Juz.
74.331	Alisma Orientale (Sam.) Juz.
38.283	Eriobotryae Folium
38.283	Eriobotryae Folium
38.283	Millettiae Speciosae Radix
38.283	Millettiae Speciosae Radix
38.283	Ginkgo Folium
38.283	Ginkgo Folium
38.283	Leonuri Fructus
38.283	Leonuri Fructus
38.283	Radix Bupleuri
38.283	Radix Bupleuri
38.283	Lycii Fructus
38.283	Lycii Fructus
38.283	Caryophylliflos
38.283	Caryophylliflos
38.283	Sedi Herba
38.283	Sedi Herba
38.283	Aauropi Folium
38.283	Aauropi Folium
38.283	Rhododendri Daurici Folium
38.283	Rhododendri Daurici Folium
38.283	Ephedra Herba
38.283	Ephedra Herba
38.283	Campsis Flos
38.283	Campsis Flos
54.447	Curcumae Rhizoma
55.007	Curcumae Rhizoma
55.007	Curcumaelongae Rhizoma
60.026	Curcumae Rhizoma
60.026	Curcumaelongae Rhizoma
45.847	Curcumae Rhizoma
53.244	Curcumae Radix
53.244	Curcumae Radix
53.244	Piperis Longi Fructus
53.244	Piperis Longi Fructus
53.244	Curcumaelongae Rhizoma
53.244	Curcumaelongae Rhizoma
59.035	Curcumae Radix
59.035	Curcumae Radix
59.035	Curcumae Radix
59.035	Curcumaelongae Rhizoma
59.035	Curcumaelongae Rhizoma
59.035	Curcumaelongae Rhizoma
57.052	Curcumaelongae Rhizoma
52.64	Tamaricis Cacumen
52.64	Tamaricis Cacumen
52.64	Tamaricis Cacumen
52.64	Tamaricis Cacumen
52.64	Tamaricis Cacumen
52.64	Bovis Calculus
52.64	Bovis Calculus
52.64	Bovis Calculus
52.64	Bovis Calculus
52.64	Bovis Calculus
52.64	Abrus Precatorius L.
52.64	Abrus Precatorius L.
52.64	Abrus Precatorius L.
52.64	Abrus Precatorius L.
52.64	Abrus Precatorius L.
52.64	Rhizoma Dioscoreae
52.64	Rhizoma Dioscoreae
52.64	Rhizoma Dioscoreae
52.64	Rhizoma Dioscoreae
52.64	Rhizoma Dioscoreae
52.64	Mume Fructus
52.64	Mume Fructus
52.64	Mume Fructus
52.64	Mume Fructus
52.64	Mume Fructus
52.64	Arisaematis Rhizoma
52.64	Arisaematis Rhizoma
52.64	Arisaematis Rhizoma
52.64	Arisaematis Rhizoma
52.64	Arisaematis Rhizoma
52.64	Silybum Marianum
52.64	Silybum Marianum
52.64	Silybum Marianum
52.64	Silybum Marianum
52.64	Silybum Marianum
52.64	Hippophae Fructus
52.64	Hippophae Fructus
52.64	Hippophae Fructus
52.64	Hippophae Fructus
52.64	Hippophae Fructus
52.64	Melo Semen
52.64	Melo Semen
52.64	Melo Semen
52.64	Melo Semen
52.64	Melo Semen
52.64	Cuscutae Semen
52.64	Cuscutae Semen
52.64	Cuscutae Semen
52.64	Cuscutae Semen
52.64	Cuscutae Semen
52.64	Semen Lini
52.64	Semen Lini
52.64	Semen Lini
52.64	Semen Lini
52.64	Semen Lini
52.64	Perillae Fructus
52.64	Perillae Fructus
52.64	Perillae Fructus
52.64	Perillae Fructus
52.64	Perillae Fructus
52.64	Coicis Semen
52.64	Coicis Semen
52.64	Coicis Semen
52.64	Coicis Semen
52.64	Coicis Semen
52.64	Scutellariae Barbatae Herba
52.64	Scutellariae Barbatae Herba
52.64	Scutellariae Barbatae Herba
52.64	Scutellariae Barbatae Herba
52.64	Scutellariae Barbatae Herba
52.64	Isatdis Radix
52.64	Isatdis Radix
52.64	Isatdis Radix
52.64	Isatdis Radix
52.64	Isatdis Radix
52.64	Bombyx Mori L.
52.64	Bombyx Mori L.
52.64	Bombyx Mori L.
52.64	Bombyx Mori L.
52.64	Bombyx Mori L.
52.64	Lycii Cortex
52.64	Lycii Cortex
52.64	Lycii Cortex
52.64	Lycii Cortex
52.64	Lycii Cortex
52.64	Lycii Fructus
52.64	Lycii Fructus
52.64	Lycii Fructus
52.64	Lycii Fructus
52.64	Lycii Fructus
52.64	Corayceps
52.64	Corayceps
52.64	Corayceps
52.64	Corayceps
52.64	Corayceps
52.64	Ranunculi Ternati Radix
52.64	Ranunculi Ternati Radix
52.64	Ranunculi Ternati Radix
52.64	Ranunculi Ternati Radix
52.64	Ranunculi Ternati Radix
52.64	Thalluslaminariae
52.64	Thalluslaminariae
52.64	Thalluslaminariae
52.64	Thalluslaminariae
52.64	Thalluslaminariae
52.64	Calendula Officinalis
52.64	Calendula Officinalis
52.64	Calendula Officinalis
52.64	Calendula Officinalis
52.64	Calendula Officinalis
52.64	Gynostemmae Pentaphylli Herba
52.64	Gynostemmae Pentaphylli Herba
52.64	Gynostemmae Pentaphylli Herba
52.64	Gynostemmae Pentaphylli Herba
52.64	Gynostemmae Pentaphylli Herba
52.64	Cassiae Semen
52.64	Cassiae Semen
52.64	Cassiae Semen
52.64	Cassiae Semen
52.64	Cassiae Semen
52.64	Capsici Fructus
52.64	Capsici Fructus
52.64	Capsici Fructus
52.64	Capsici Fructus
52.64	Capsici Fructus
52.64	Curcumaelongae Rhizoma
52.64	Curcumaelongae Rhizoma
52.64	Curcumaelongae Rhizoma
52.64	Curcumaelongae Rhizoma
52.64	Curcumaelongae Rhizoma
52.64	Aloe
52.64	Aloe
52.64	Aloe
52.64	Aloe
52.64	Aloe
52.64	Carthami Flos
52.64	Carthami Flos
52.64	Carthami Flos
52.64	Carthami Flos
52.64	Carthami Flos
52.64	Solanum Nigrum Linn.
52.64	Solanum Nigrum Linn.
52.64	Solanum Nigrum Linn.
52.64	Solanum Nigrum Linn.
52.64	Solanum Nigrum Linn.
52.64	Amygdalus Communis Vas
52.64	Amygdalus Communis Vas
52.64	Amygdalus Communis Vas
52.64	Amygdalus Communis Vas
52.64	Amygdalus Communis Vas
41.414	Myrrha
49.174	Myrrha
49.917	Myrrha
46.42	Myrrha
47.369	Myrrha
47.799	Myrrha
53.063	Myrrha
55.629	Myrrha
49.979	Achyranthis Bidentatae Radix
49.979	Benincasae Exocarpium
49.979	Codonopsis Radix
49.979	Myrrha
52.676	Myrrha
44.872	Myrrha
51.518	Myrrha
49.302	Myrrha
56.791	Myrrha
68.848	Myrrha
49.614	Myrrha
45.519	Myrrha
49.364	Myrrha
65.566	Myrrha
53.212	Myrrha
[truncated: 2,502 more rows]

## Sheet: Sheet2
Mol_ID	pubchem_cid	molecule_name	CAS_ID
MOL000001		anthocyanidin	84082-34-8
MOL000002		cyanidol	523-42-2
MOL000002		cyanidol	528-58-5
MOL000002		cyanidol	557-61-9
MOL000002		cyanidol	2611-67-8
MOL000002		cyanidol	7084-24-4
MOL000002		cyanidol	13306-05-3
MOL000002		cyanidol	65941-77-7
MOL000003	6251	MTL	133-43-7
MOL000003	6251	MTL	36413-61-3
MOL000003	6251	MTL	5149-40-6
MOL000003	6251	MTL	123897-58-5
MOL000003	6251	MTL	75398-80-0
MOL000003	6251	MTL	85085-15-0
MOL000004	11250133	Procyanidin B1	20315-25-7
MOL000004	11250133	Procyanidin B1	29106-49-8
MOL000005	9808627	(2R,3R,4R)-4-[(2R,3R)-2-(3,5-dihydroxy-4-methoxyphenyl)-3,5,7-trihydroxychroman-8-yl]-2-(4-hydroxyphenyl)chroman-3,5,7-triol	18206-61-6
MOL000006	5280445	luteolin	491-70-3
MOL000007	5280704	Cosmetin	578-74-5
MOL000008	5280443	apigenin	461015-54-3
MOL000008	5280443	apigenin	520-36-5
MOL000009	5280637	luteolin-7-o-glucoside	26811-41-6
MOL000010	5282150	Rhoifolin	17306-46-6
MOL000011	442510	(2R,3R)-3-(4-hydroxy-3-methoxy-phenyl)-5-methoxy-2-methylol-2,3-dihydropyrano[5,6-h][1,4]benzodioxin-9-one	76948-72-6
MOL000012	10467	Arachic acid	506-30-9
MOL000012	10467	Arachic acid	22302-43-8
MOL000013		glucocapparin	497-77-8
MOL000014		glucobrassicin	4356-52-9
MOL000015		glucoiberin(e)	554-88-1
MOL000016		glucoiberin(e)_qt	554-88-1
MOL000017	9576416	beta-D-Glucopyranose, 1-thio-, 1-(1-methoxy-N-(sulfooxy)-1H-indole-3-ethanimidate)	5187-84-8
MOL000017	9576416	beta-D-Glucopyranose, 1-thio-, 1-(1-methoxy-N-(sulfooxy)-1H-indole-3-ethanimidate)	20013-23-4
MOL000018	6321405	(+/-)-Isoborneol	124-76-5
MOL000018	6321405	(+/-)-Isoborneol	464-45-9
MOL000018	6321405	(+/-)-Isoborneol	507-70-0
MOL000018	6321405	(+/-)-Isoborneol	1678-93-9
MOL000018	6321405	(+/-)-Isoborneol	24393-70-2
MOL000019	92221	D-Camphene	5794-03-6
MOL000020		12-senecioyl-2E,8E,10E-atractylentriol	113269-39-9
MOL000021		14-acetyl-12-senecioyl-2E,8E,10E-atractylentriol	113269-37-7
MOL000022		14-acetyl-12-senecioyl-2E,8Z,10E-atractylentriol	113269-36-6
MOL000023	440917	Hemo-sol	5989-27-5
MOL000024	5281520	alpha-humulene	19132-75-3
MOL000024	5281520	alpha-humulene	65907-25-7
MOL000024	5281520	alpha-humulene	6753-98-6
MOL000025		α-Longipinene	1493692
MOL000026	5283650	stigmast-22E-en-3beta-ol	481-18-5
MOL000027	442360	alpha-Curcumene	4176-17-4
MOL000028		α-Amyrin	638-95-9
MOL000029	5318102	beta-Humulene	116-04-1
MOL000029	5318102	beta-Humulene	6753-98-6
MOL000030	7015153	(1R)-2-methyl-1-phenylprop-2-en-1-ol	907118
MOL000031	11106487	(3S)-3-[(1R)-1,5-dimethylhex-4-enyl]-6-methylenecyclohexene	20307-83-9
MOL000031	11106487	(3S)-3-[(1R)-1,5-dimethylhex-4-enyl]-6-methylenecyclohexene	73744-93-1
MOL000032	91457	beta-Eudesmol	473-15-4
MOL000033	15976101	(3S,8S,9S,10R,13R,14S,17R)-10,13-dimethyl-17-[(2R,5S)-5-propan-2-yloctan-2-yl]-2,3,4,7,8,9,11,12,14,15,16,17-dodecahydro-1H-cyclopenta[a]phenanthren-3-ol	64997-52-0
MOL000034	92138	2-[(1R,3S,4S)-3-isopropenyl-4-methyl-4-vinylcyclohexyl]propan-2-ol	639-99-6
MOL000034	92138	2-[(1R,3S,4S)-3-isopropenyl-4-methyl-4-vinylcyclohexyl]propan-2-ol	8024-27-9
MOL000035	442393	beta-Selinene	17066-67-0
MOL000036	5281515	beta-caryophyllene	8007-38-3
MOL000036	5281515	beta-caryophyllene	1407-53-0
MOL000036	5281515	beta-caryophyllene	87-44-5
MOL000037	12309452	γ-elemene	29873-99-2
MOL000038	9215	Akridin	260-94-6
MOL000039	443166	(1S,2R,4R)-Neoiso-dihydrocarveol	619-01-2
MOL000039	443166	(1S,2R,4R)-Neoiso-dihydrocarveol	18675-34-8
MOL000040	5280460	Scopoletol	92-61-5
MOL000041	6925665	PHA	5297-02-9
MOL000041	6925665	PHA	67675-33-6
MOL000041	6925665	PHA	10549-09-4
MOL000042	7311724	LPG	115967-49-2
MOL000042	7311724	LPG	170805-71-7
MOL000042	7311724	LPG	130380-93-7
MOL000042	7311724	LPG	77160-91-9
MOL000042	7311724	LPG	25191-17-7
MOL000042	7311724	LPG	18875-37-1
MOL000043	5321018	atractylenolide i	73069-13-3
MOL000044	14448070	atractylenolideII	73069-14-4
MOL000045	155948	atractylenolide iii	73030-71-4
MOL000046	12299876	atractylone	6989-21-5
MOL000047	7466421	juniper camphor
MOL000048	9601230	(5E,9Z)-3,6,10-trimethyl-4,7,8,11-tetrahydrocyclodeca[b]furan	19912-61-9
MOL000049		3β-acetoxyatractylone	61206-10-8
MOL000050	5257127	GLY	32817-15-5
MOL000050	5257127	GLY	33242-26-1
MOL000050	5257127	GLY	52955-63-2
MOL000050	5257127	GLY	57678-19-0
MOL000050	5257127	GLY	63183-41-5
MOL000050	5257127	GLY	7490-95-1
MOL000050	5257127	GLY	87867-94-5
MOL000050	5257127	GLY	25718-94-9
MOL000050	5257127	GLY	56-40-6
MOL000050	5257127	GLY	17829-66-2
MOL000051	161658	Polymannose	30142-85-9
MOL000052	44272391	Gulutamine	26717-13-5
MOL000052	44272391	Gulutamine	84960-48-5
MOL000052	44272391	Gulutamine	24938-00-9
MOL000052	44272391	Gulutamine	25513-46-6
MOL000053	5984	Methose	57-48-7
MOL000053	5984	Methose	6035-50-3
MOL000053	5984	Methose	10597-68-9
MOL000053	5984	Methose	196419-06-4
MOL000053	5984	Methose	3812-57-5
MOL000053	5984	Methose	69-67-0
MOL000054	28782	L-	142-49-4
MOL000054	28782	L-	7200-25-1
MOL000054	28782	L-	4455-52-1
MOL000055	5962	L-Lysin	26714-32-9
MOL000055	5962	L-Lysin	25104-18-1
MOL000055	5962	L-Lysin	6899-06-5
MOL000055	5962	L-Lysin	280114-50-3
MOL000055	5962	L-Lysin	48050-57-3
MOL000055	5962	L-Lysin	12798-06-0
MOL000055	5962	L-Lysin	20166-34-1
MOL000056	6942100	DTY	140-43-2
MOL000056	6942100	DTY	1991-85-1
MOL000056	6942100	DTY	46209-14-7
MOL000056	6942100	DTY	55520-40-6
MOL000056	6942100	DTY	25619-78-7
MOL000057	6782	DIBP	84-69-5
MOL000057	6782	DIBP	68951-39-3
MOL000057	6782	DIBP	68955-80-6
MOL000058	10878761	2-[(2R,5S,6S)-6,10-dimethylspiro[4.5]dec-9-en-2-yl]propan-2-ol	23811-08-7
MOL000059	6029	uridine	68184-15-6
MOL000059	6029	uridine	21231-59-4
MOL000059	6029	uridine	12693-39-9
MOL000060	13986099	selina-4(14),7(11)-dien-8-one	54707-47-0
MOL000061	6971047	Prolinum	18875-45-1
MOL000061	6971047	Prolinum	4305-67-3
MOL000061	6971047	Prolinum	4607-28-7
MOL000061	6971047	Prolinum	37159-97-0
MOL000062		biatractylolide
MOL000063		ATRACTYLODES MACROCEPHALA
MOL000064	6857549	D-Serin	56-45-1
MOL000064	6857549	D-Serin	302-84-1
MOL000065	44367445	ASI	39162-75-9
MOL000065	44367445	ASI	6899-03-2
MOL000065	44367445	ASI	27881-03-4
MOL000065	44367445	ASI	181119-34-6
MOL000065	44367445	ASI	221628-95-1
MOL000065	44367445	ASI	25608-40-6
MOL000065	44367445	ASI	26834-87-7
MOL000065	44367445	ASI	181119-33-5
MOL000066	44584667	alloaromadedrene	489-39-4
MOL000066	44584667	alloaromadedrene	25246-27-9
MOL000067	6971018	L-Valin	16872-32-5
MOL000067	6971018	L-Valin	7004-03-7
MOL000067	6971018	L-Valin	25609-85-2
MOL000068	7043901	L-Ile	73-32-5
MOL000068	7043901	L-Ile	34464-35-2
MOL000069	985	palmitic acid	67701-02-4
MOL000069	985	palmitic acid	116860-99-2
MOL000069	985	palmitic acid	212625-86-0
MOL000069	985	palmitic acid	60605-23-4
MOL000069	985	palmitic acid	66321-94-6
MOL000069	985	palmitic acid	57-10-3
MOL000070	86950	Ethyl pivaloylacetate	17094-34-7
MOL000071	6971009	Istidina	30641-68-0
MOL000071	6971009	Istidina	150-35-6
MOL000071	6971009	Istidina	155304-24-8
MOL000071	6971009	Istidina	35479-49-3
MOL000071	6971009	Istidina	35558-59-9
MOL000071	6971009	Istidina	45955-20-2
MOL000071	6971009	Istidina	54166-13-1
MOL000071	6971009	Istidina	26062-48-6
MOL000072	14448075	8β-ethoxy atractylenolide Ⅲ	113269-35-5
MOL000073	182232	ent-Epicatechin	35323-91-2
MOL000074	10613719	(4E,6E)-1,7-bis(4-hydroxyphenyl)hepta-4,6-dien-3-one
MOL000075	24901215	(4E,6E)-7-(4-hydroxy-3-methoxyphenyl)-1-(4-hydroxyphenyl)-4
MOL000076	46881044	1,7-bis(4-hydroxy-3-methoxyphenyl)-4,6-heptadien-3one
MOL000077	7041	Aldrich	91-10-1
MOL000078		6,7-dihydroxy-3,7-dimethyloct-2-enoic acid
MOL000079	24901150	6,7-dihydroxy-indan-4-carbaldehyde
MOL000080		6-(4-hydroxyphenyl)-4-hydroxyhexan-2-one
MOL000081	24901151	6-hydroxy-indan-4-carbaldehyde
MOL000082	11034432	(3R,5R)-1,7-bis(4-hydroxyphenyl)heptane-3,5-diol
MOL000083	11412603	(2E,6E)-8-hydroxy-2,6-dimethylocta-2,6-dienal
MOL000084		beta-daucosterol
MOL000085		beta-daucosterol_qt
MOL000086	6451614	(24S)-5beta-Stigmastan-3beta-ol	387-80-4
MOL000087		beta-sitosterol 3-O-glucoside	474-58-8
MOL000088		beta-sitosterol 3-O-glucoside_qt	474-58-8
MOL000089	289	catechol	37349-32-9
MOL000089	289	catechol	16474-90-1
MOL000089	289	catechol	16474-89-8
MOL000089	289	catechol	12385-08-9
MOL000089	289	catechol	120-80-9
MOL000090	5281767	Curcumin	458-37-7
MOL000091		daucosterin	474-58-8
MOL000091		daucosterin	8006-28-8
MOL000092		daucosterin_qt	474-58-8
MOL000092		daucosterin_qt	8006-28-8
MOL000093		daucosterol	474-58-8
MOL000094		daucosterol_qt	474-58-8
MOL000095		delta 7-stigmastenol
MOL000096	73160	(-)-catechin	154-23-4
MOL000096	73160	(-)-catechin	490-46-0
MOL000096	73160	(-)-catechin	7295-85-4
MOL000096	73160	(-)-catechin	35323-91-2
MOL000098	5280343	quercetin	73123-10-1
MOL000098	5280343	quercetin	74893-81-5
MOL000098	5280343	quercetin	117-39-5
MOL000100		isoquercetin_qt	482-35-9
MOL000101	10397152	(3aS,7R,7aR)-7-hydroxy-2,3,3a,6,7,7a-hexahydro-1H-indene-4-carbaldehyde
MOL000102	25763835	meso-hannokinol
MOL000103	3702506	PHB	99-96-7
MOL000104		p-menth-1-ene-5,6-diol
MOL000105	72	protocatechuic acid	99-50-3
MOL000106	1057	PYG	87-66-1
MOL000107		quercertin,3-o-beta-d-glucopyranoside	482-35-9
MOL000108		quercetin 3-o-rhamnopyranosyl
MOL000109		quercetin,3-o-glucoside	482-35-9
MOL000109		quercetin,3-o-glucoside	21637-25-2
MOL000110		quercetin,3-o-glucoside_qt	482-35-9
MOL000111		quercetin,3-o-rutinoside	56764-99-9
MOL000112		quercetin-3-o-galactopyranoside
MOL000113	11389600	(3aR,7R,7aS)-7-hydroxy-2,3,3a,6,7,7a-hexahydro-1H-indene-4-carbaldehyde
MOL000114	8468	vanillic acid	121-34-6
MOL000115	5283356	Undecenal	2463-77-6
MOL000115	5283356	Undecenal	53448-07-0
MOL000115	5283356	Undecenal	1337-83-3
MOL000116	31289	Nonanal	75718-12-6
MOL000116	31289	Nonanal	124-19-6
MOL000117	7463	Cymol	4939-75-7
MOL000117	7463	Cymol	99-87-6
MOL000118	443162	(L)-alpha-Terpineol	10482-56-1
MOL000119	11241545	ZINC02040970	142-50-7
MOL000119	11241545	ZINC02040970	7212-44-4
MOL000119	11241545	ZINC02040970	40716-66-3
MOL000120	5283345	dec-2-enal	3913-81-3
MOL000120	5283345	dec-2-enal	25447-70-5
MOL000121	8175	Decanal	112-31-2
MOL000122	2758	1,8-cineole	470-82-6
MOL000122	2758	1,8-cineole	10458-11-4
MOL000122	2758	1,8-cineole	8024-52-0
MOL000122	2758	1,8-cineole	8024-53-1
MOL000123	637566	geraniol	624-15-7
MOL000123	637566	geraniol	106-24-1
MOL000123	637566	geraniol	8007-13-4
MOL000123	637566	geraniol	68311-14-8
MOL000124	638011	citral	37350-34-8
MOL000124	638011	citral	8022-94-4
MOL000124	638011	citral	96680-15-8
MOL000124	638011	citral	141-27-5
MOL000124	638011	citral	5392-40-5
MOL000125	440968	(-)-alpha-Pinene	7785-26-4
MOL000126	440967	(-)-nopinene	18172-67-3
MOL000127	643779	Neral	106-26-3
MOL000128	1549026	NERYLACETATE	33843-18-4
MOL000128	1549026	NERYLACETATE	130396-84-8
MOL000128	1549026	NERYLACETATE	8022-83-1
MOL000128	1549026	NERYLACETATE	130396-85-9
MOL000128	1549026	NERYLACETATE	16409-44-2
MOL000128	1549026	NERYLACETATE	68412-04-4
MOL000128	1549026	NERYLACETATE	105-87-3
MOL000128	1549026	NERYLACETATE	68311-13-7
MOL000129	8164	Acetate C-8	112-14-1
MOL000130	159055	CAM	76-22-2
MOL000130	159055	CAM	464-48-2
MOL000130	159055	CAM	464-49-3
MOL000130	159055	CAM	473-67-6
MOL000130	159055	CAM	8031-27-4
MOL000130	159055	CAM	21368-68-3
MOL000131	5280450	EIC	2197-37-7
MOL000131	5280450	EIC	60-33-3
MOL000131	5280450	EIC	506-21-8
MOL000131	5280450	EIC	80969-37-5
MOL000131	5280450	EIC	8024-22-4
MOL000131	5280450	EIC	17966-12-0
MOL000132		(5beta,25S)-Spirostan-3beta,15alpha,23alpha-diol-3-O-D-glucopyranosyl-(1-2)-beta-D-galactopyranoside
MOL000133		7-Epitaxol	105454-04-4
MOL000134		Delta3,5-Deoxytigogenin
MOL000135	68261	Deoxyvasicinone	530-53-0
MOL000136		Dioscoreside C
MOL000137		Diosgenin acetate
MOL000138		Diosgenin palmitate
MOL000139	6325418	Smitilbin	222846-33-5
MOL000140		DIOSGENIN,DEHYDRO	1672-65-7
MOL000141	82755	hydroxytyrosol	10597-60-1
MOL000142	5273567	Calceolarioside B	105471-98-5
MOL000144		Kirenol	52659-56-0
MOL000145		leucosceptoside A	83529-62-8
MOL000148		trichotomoside
MOL000149	892	inositol	87-89-8
MOL000150		acacetin-7-glucurono-(1→2)-glucuronide	36730-68-4
MOL000152		Acacetin-7-glucurono-(1-2)-glucuronide
MOL000153		clerodendrin A	35481-70-0
MOL000154		clerodendrin D	87441-78-9
MOL000155		acteoside isomer	61303-13-7
MOL000156		decaffeoylacteoside
MOL000157	10457774	[(2R,3S,4S,5R,6R)-6-[2-(3,4-dihydroxyphenyl)ethoxy]-4,5-dihydroxy-2-(hydroxymethyl)oxan-3-yl] (E)-3-(3,4-dihydroxyphenyl)prop-2-enoate	84744-28-5
MOL000158		desrhamnosyl isoacteoside	105471-98-5
MOL000159	16755425	[(2R,3R,4S,5R,6R)-6-[2-(3,4-dihydroxyphenyl)ethoxy]-3,5-dihydroxy-4-[(2R,3S,4S,5S,6R)-3,4,5-trihydroxy-6-methyl-tetrahydropyran-2-yl]oxy-tetrahydropyran-2-yl]methyl (E)-3-(3,4-dihydroxyphenyl)prop-2-enoate	61303-13-7
MOL000161		Isopropylidenkirenol
MOL000162	442353	beta-Chamigrene	18431-82-8
MOL000163	5321047	Atractylodin	55290-63-6
MOL000164	12138536	atractylone	6989-21-5
MOL000165	10353528	2-[(2S,5S,6S)-6,10-dimethylspiro[4.5]dec-9-en-2-yl]propan-2-ol	1460-73-7
MOL000165	10353528	2-[(2S,5S,6S)-6,10-dimethylspiro[4.5]dec-9-en-2-yl]propan-2-ol	23811-08-7
MOL000165	10353528	2-[(2S,5S,6S)-6,10-dimethylspiro[4.5]dec-9-en-2-yl]propan-2-ol	35354-74-6
MOL000166	1549992	ZINC01609418	246-973-7
MOL000166	1549992	ZINC01609418	515-69-5
MOL000166	1549992	ZINC01609418	23089-26-1
MOL000166	1549992	ZINC01609418	23178-88-3
MOL000167	71448961	3β-hydroxyatractylone	61206-11-9
MOL000168	78249	()-2-Carene	1415-99-2
MOL000168	78249	()-2-Carene	4497-92-1
MOL000169	5317844	alpha-Guaiene	654486
MOL000170		guaiene	88-84-6
MOL000171	227829	Guaiol	489-86-1
MOL000172	7362	Furol	98-01-1
MOL000173	5281703	wogonin	632-85-9
MOL000173	5281703	wogonin	10-29-7
MOL000174	10012964	(2E,8E)-9-(2-furyl)nona-2,8-dien-4,6-diyn-1-ol	61642-89-5
MOL000175		cyperene	2387-78-2
MOL000178	14420566	atractylenolide iii	73030-71-4
MOL000179	70697841	2-Hydroxyisoxypropyl-3-hydroxy-7-isopentene-2,3-dihydrobenzofuran-5-carboxylic
MOL000180		Aractylenolide II	73069-14-4
MOL000181		atractylenolide III	73030-71-4
MOL000182		Atractyloyne
MOL000183	12309818	Beta- Eudesmol	473-15-4
MOL000184	5356634	NSC63551	4736-55-4
MOL000185		Stigmasterol 3-O-beta-D-glucopyranoside
MOL000186		Stigmasterol 3-O-beta-D-glucopyranoside_qt
MOL000187		butenolide B	96751-88-1
MOL000188		3β-acetoxyatractylone	61206-10-8
MOL000189		acetyl atractylodinol	61582-39-6
MOL000190		3,5-dimethoxy-4-glucosyloxyphenylallylalcohol
MOL000191		3,5-dimethoxy-4-glucosyloxyphenylallylalcohol_qt
MOL000192		2-(1,4a-dimethyl-2,3-dihydroxydecahydronaphthalen-7-yl)isopropyl glucoside
MOL000193	6429301	(Z)-caryophyllene	87-44-5
MOL000193	6429301	(Z)-caryophyllene	99-49-0
MOL000193	6429301	(Z)-caryophyllene	118-65-0
MOL000193	6429301	(Z)-caryophyllene	6753-98-6
MOL000193	6429301	(Z)-caryophyllene	13877-93-5
MOL000193	6429301	(Z)-caryophyllene	34995-77-2
MOL000194		patchoulene	2552-44-5
MOL000195	5281650	Mangostin	6147-11-1
MOL000196	93009	L-Bornyl acetate	6626-35-3
MOL000196	93009	L-Bornyl acetate	5655-61-8
MOL000197	31253	Myrcene	123-35-3
MOL000197	31253	Myrcene	2153-31-3
MOL000198	443158	(R)-linalool	126-91-0
MOL000199	5144	Safrol	94-59-7
MOL000199	5144	Safrol	1406-55-9
MOL000199	5144	Safrol	8022-92-2
MOL000200	443160	(S)-(+)-alpha-Phellandrene	2243-33-6
MOL000201	5281553	p-Ocimene	27400-72-2
MOL000201	5281553	p-Ocimene	11009-78-2
MOL000201	5281553	p-Ocimene	13877-91-3
MOL000201	5281553	p-Ocimene	1856-63-9
MOL000201	5281553	p-Ocimene	3779-61-1
MOL000201	5281553	p-Ocimene	11022-64-3
MOL000202	7461	Moslene	99-85-4
MOL000203	1549044	Izosafrol	17627-76-8
MOL000204	6431152	-cis-.beta.-Elemene diastereomer	515-13-9
MOL000204	6431152	-cis-.beta.-Elemene diastereomer	515-31-9
MOL000204	6431152	-cis-.beta.-Elemene diastereomer	18794-84-8
MOL000204	6431152	-cis-.beta.-Elemene diastereomer	33880-83-0
MOL000204	6431152	-cis-.beta.-Elemene diastereomer	100762-52-5
MOL000205	107561	(6R)-6-isopropyl-3-methyl-1-cyclohex-2-enone	4573-50-6
MOL000206	853433	isoeugenol	5932-68-3
MOL000206	853433	isoeugenol	97-54-1
MOL000207	7127	Methyleugenol	6380-24-1
MOL000207	7127	Methyleugenol	93-15-2
MOL000208	11095734	()-Aromadendrene	489-39-4
MOL000208	11095734	()-Aromadendrene	25246-27-9
MOL000209	15560285	(1R,3aR,4R,7R)-7-isopropenyl-1,4-dimethyl-1,2,3,3a,4,5,6,7-octahydroazulene	22567-17-5
MOL000210	72300	Magnolol	528-43-8
MOL000211	64971	Mairin	472-15-1
MOL000212		3beta-O-Acetyl-mangiferolic acid
MOL000213	94870	Dirhizomic acid	436-32-8
MOL000214		Mangiferonic acid	13878-90-5
MOL000215	21121210	(1S,2S,5R,7R)-8-azabicyclo[3.2.1]octane-2,7-diol	107633-95-4
MOL000216		Scopolin	531-44-2
MOL000217	439654	(S)-Scoulerine	6451-72-5
MOL000217	439654	(S)-Scoulerine	6451-73-6
MOL000218		baogongteng C	107259-50-7
MOL000219	20144841	BOX	65-85-0
MOL000219	20144841	BOX	8013-63-6
MOL000220		baogongteng A	74239-84-2
MOL000222	7067335	terephthaldehyde	623-27-8
MOL000222	7067335	terephthaldehyde	906-33-2
MOL000223	689043	caffeic acid	71693-97-5
MOL000223	689043	caffeic acid	501-16-6
MOL000224	10426520	(4E,6E)-1,7-bis(3,4-dihydroxyphenyl)hepta-4,6-dien-3-one
MOL000225		2,3,7-trihydroxy-5-(3,4-dihydroxy-E-styryl)-6,7,8,9-tetrahydro-5H-benzocycloheptene
MOL000226		1,7-diphenyl-5-hydroxy-4,6-heptadien-3-one	38940-11-3
MOL000227	5317598	Alnusone	33457-62-4
MOL000228	821279	(2R)-7-hydroxy-5-methoxy-2-phenylchroman-4-one	1090-65-9
MOL000228	821279	(2R)-7-hydroxy-5-methoxy-2-phenylchroman-4-one	36052-37-6
MOL000229	641785	cardamomin	19309-14-9
MOL000230		Pinocembrin	480-39-7
MOL000231		trans-1,7-Diphenyl-1hepten-5-ol
MOL000232	442501	()-alpha-Terpineol	7785-53-7
MOL000232	442501	()-alpha-Terpineol	98-55-5
MOL000233	81722	delta-Terpineol	7299-42-5
MOL000234	439250	L-Limonen	5989-54-8
MOL000235		1,7-diphenyl-3,5-dihydroxy-1-heptene
MOL000236		1,7-diphenyl-4,6-heptadien-3-one
MOL000237	44560846	Trans-1,7-diphenyl-1-hepten-5-ol
MOL000238	57520989	1,7-diphenyl-5-hydroxy-6-hepten-3-one
MOL000239	5318869	Jaranol	3301-49-3
MOL000240	21637670	(3R,5S)-1,7-di(phenyl)heptane-3,5-diol
MOL000241		2',4'-dihydroxy-6'-methhoxychalcone	19309-14-9
MOL000242	1268276	7-O-Methyleriodictyol	51857-11-5
MOL000243		alpinolide peroxide	103425-26-9
MOL000244	6552009	()-Borneol	95-92-1
MOL000244	6552009	()-Borneol	124-76-5
MOL000244	6552009	()-Borneol	464-43-7
MOL000244	6552009	()-Borneol	464-45-9
MOL000244	6552009	()-Borneol	507-70-0
MOL000245	5273621	Demethoxyyangonin	1952-41-6
MOL000245	5273621	Demethoxyyangonin	26531-51-1
MOL000245	5273621	Demethoxyyangonin	15345-89-8
MOL000246	667544	(2R)-5,7-dihydroxy-2-phenylchroman-4-one	480-39-7
MOL000246	667544	(2R)-5,7-dihydroxy-2-phenylchroman-4-one	480-40-0
MOL000246	667544	(2R)-5,7-dihydroxy-2-phenylchroman-4-one	68745-38-0
MOL000247	1549107	(Z,Z)-farnesol	4602-84-0
MOL000248	6432475	(5S)-5-isopropyl-2-methyl-1-cyclohex-2-enone	499-71-8
MOL000249	637520	Methylcinnamate	1754-62-7
MOL000249	637520	Methylcinnamate	103-26-4
MOL000250	6428995	cis-Cinnamaldehyde	57194-69-1
MOL000251	5320946	Rhamnocitrin	20243-59-8
MOL000251	5320946	Rhamnocitrin	569-92-6
MOL000252	445070	farnesol	106-28-5
MOL000252	445070	farnesol	4602-84-0
MOL000253	33937	Styrene, 3,4-dimethyl-	27831-13-6
MOL000254	3314	eugenol	97-53-0
MOL000255	11148	Myristin	555-45-3
MOL000256	5497163	Olein	122-32-7
MOL000256	5497163	Olein	124330-00-3
MOL000256	5497163	Olein	24016-60-2
MOL000256	5497163	Olein	41755-78-6
MOL000661	10468	PENTACOSANOIC ACID	506-38-7
MOL000662	10469	Ceric acid	506-46-7
MOL000663	11197	lignoceric acid	557-59-5
MOL000664	21148065	3-(3,4-dihydroxyphenyl)-5,7-dihydroxy-6,8-bis(3-methylbut-2-enyl)chromone	66777-70-6
MOL000665		flemiphilippinin C	133830-92-9
MOL000666	6184	hexanal	66-25-1
MOL000667	8103	1-hexanol	25917-35-5
MOL000667	8103	1-hexanol	111-27-3
MOL000667	8103	1-hexanol	220713-27-9
MOL000668	19602	PENTYLFURAN	64079-01-2
MOL000668	19602	PENTYLFURAN	3777-69-3
MOL000669	444294	(S)-camphor	76-22-2
MOL000669	444294	(S)-camphor	464-48-2
MOL000670	8487	m-Acetylphenol	121-71-1
MOL000671	165675	()-Menthol	89-78-1
MOL000671	165675	()-Menthol	1490-04-6
MOL000672	7450	3-Isopropylcumene	99-62-7
MOL000673		58924_FLUKA	1135-66-6
MOL000674	638500	Farnesol acetate	29548-30-9
MOL000674	638500	Farnesol acetate	4128-17-0
MOL000675	445639	oleic acid	17156-84-2
MOL000675	445639	oleic acid	56833-51-3
MOL000675	445639	oleic acid	8046-01-3
MOL000675	445639	oleic acid	68412-07-7
MOL000676	3026	DBP	84-74-2
MOL000677	11298625	(1R,4R)-4-isopropyl-1,6-dimethyltetralin	483-77-2
MOL000677	11298625	(1R,4R)-4-isopropyl-1,6-dimethyltetralin	22339-23-7
MOL000678		1 beta,4 beta,6 beta,11-tetrahydroxyeudesmane
MOL000679		1 beta,4 beta,7 alpha-trihydroxyeudcsmane
MOL000680		1 beta,4 beta,7 beta-trihydroxyeudcsmane
MOL000681		1beta, 4beta, 7beta, 11-tetrahydroxyeudesmane
MOL000682	14655079	2-hydroxy-6-(12-phenyldodecyl)benzoic acid
MOL000683	44133541	2-[(6Z
MOL000684		2-[(9Z,12Z)-heptadeca-9,12-dienyl]-6-hydroxybenzoic acid
MOL000685	44133540	2-[(Z)-heptadec-I1-enyl]-6-hydroxybenzoic acid
MOL000686		acetylbullatantriol
MOL000687		asperpenoid
MOL000688		bullatantriol	99933-32-1
MOL000689		homalomenol	145400-03-9
MOL000690		Homalomentetraol
MOL000691		maristeminol
MOL000692		mucrolidin	227471-20-7
MOL000693		oplodiol	13902-62-0
MOL000694		oplopanone	1911-78-0
MOL000695		patchouli alcohol	5986-55-0
MOL000696	8748	β-terpineol	138-87-4
MOL000696	8748	β-terpineol	7299-40-3
MOL000697	222285	MRY	149-32-6
MOL000697	222285	MRY	50719-80-7
MOL000698	442482	(R)-(-)-alpha-Phellandrene	4221-98-1
MOL000698	442482	(R)-(-)-alpha-Phellandrene	99-83-2
MOL000699	10812	m-Cymol	535-77-3
MOL000700	643820	Nerol	106-25-2
MOL000701	5280459	quercitrin	522-12-3
MOL000702	5481224	Guajavarin	22255-13-6
MOL000702	5481224	Guajavarin	30370-87-7
MOL000703	8051	2-heptanone	29299-43-2
MOL000703	8051	2-heptanone	110-43-0
MOL000704	7501	styrene	79637-11-9
MOL000704	7501	styrene	68441-35-0
MOL000704	7501	styrene	68987-41-7
MOL000704	7501	styrene	9003-53-6
MOL000704	7501	styrene	100-42-5
MOL000704	7501	styrene	12770-88-6
MOL000705	8130	WLN: VH6	111-71-7
MOL000706		3-methylheptan-2-one	2371-19-9
MOL000707	5283316	Heptenal	2463-63-0
MOL000707	5283316	Heptenal	29381-66-6
MOL000707	5283316	Heptenal	18829-55-5
MOL000708	240	WLN: VHR	100-52-7
MOL000709	2724898	(S)-Matsutake alcohol	3391-86-4
MOL000710	454	OYA	124-13-0
MOL000711	5283321	2,4-Heptdienal	5910-85-0
MOL000711	5283321	2,4-Heptdienal	4313-02-4
MOL000711	5283321	2,4-Heptdienal	4313-03-5
MOL000712	10703	o-Cymol	1329-98-2
MOL000712	10703	o-Cymol	25155-15-1
MOL000712	10703	o-Cymol	40356-70-5
MOL000712	10703	o-Cymol	52857-36-0
MOL000712	10703	o-Cymol	8023-69-6
MOL000712	10703	o-Cymol	527-84-4
MOL000713	5363229	(E)-oct-3-en-2-one	1669-44-9
MOL000714	998	Hyacinthin	122-78-1
MOL000715	26447	l-Menthone	21060-23-1
MOL000715	26447	l-Menthone	14073-97-3
MOL000716	5283335	trans-2-nonenal	18829-56-6
MOL000716	5283335	trans-2-nonenal	30551-15-6
MOL000717	70962	d-isomenthone	18309-28-9
MOL000717	70962	d-isomenthone	1196-31-2
MOL000718	9025	3-Methoxyanisole	28000-65-9
MOL000718	9025	3-Methoxyanisole	151-10-0
MOL000719	4133	methyl salicylate	119-36-8
MOL000719	4133	methyl salicylate	8022-86-4
MOL000719	4133	methyl salicylate	8024-54-2
MOL000720	61041	Safranal	116-26-7
MOL000257	443161	(-)-beta-Phellandrene	6153-17-9
MOL000258		dehydrodiisoeugenol	51020-86-1
MOL000259	10364	o-Thymol	499-75-2
MOL000260	6441061	5-[(2R,3R)-7-methoxy-3-methyl-5-[(E)-prop-1-enyl]-2,3-dihydrobenzofuran-2-yl]-1,3-benzodioxole	51020-87-2
MOL000261	4276	Myristicin	607-91-0
MOL000262	20055133	(1R,4S)-1,7,7-trimethylbicyclo[2.2.1]hept-2-ene	464-17-5
MOL000263	10494	oleanolic acid	508-02-1
MOL000264	11463	Tereben	69073-38-7
MOL000264	11463	Tereben	586-62-9
MOL000265	5318557	ISOELEMICIN	487-12-7
MOL000265	5318557	ISOELEMICIN	5273-85-8
MOL000266		beta-Cubebene	13744-15-5
MOL000267	101977	beta-Citronellol	106-22-9
MOL000267	101977	beta-Citronellol	1117-61-9
MOL000268	11051711	(1S,5S)-1-isopropyl-4-methylenebicyclo[3.1.0]hexane	87-41-5
MOL000268	11051711	(1S,5S)-1-isopropyl-4-methylenebicyclo[3.1.0]hexane	2437-95-8
MOL000268	11051711	(1S,5S)-1-isopropyl-4-methylenebicyclo[3.1.0]hexane	3387-41-5
MOL000268	11051711	(1S,5S)-1-isopropyl-4-methylenebicyclo[3.1.0]hexane	10408-16-9
MOL000269	10248	Elemicin	487-11-6
MOL000270	443156	CHEBI:7	498-15-7
MOL000271	439570	l-carvone	6485-40-1
MOL000273	10743008	(2R)-2-[(3S,5R,10S,13R,14R,16R,17R)-3,16-dihydroxy-4,4,10,13,14-pentamethyl-2,3,5,6,12,15,16,17-octahydro-1H-cyclopenta[a]phenanthren-17-yl]-6-methylhept-5-enoic acid
MOL000274	15391340	3β-hydroxylanosta-7,9(11),24-trien-21-oic acid	29220-16-4
MOL000275		trametenolic acid	24160-36-9
MOL000276	15226717	7,9(11)-dehydropachymic acid	77012-31-8
MOL000277		tumulosic acid	508-24-7
MOL000278		Beta-Glucan	9051-97-2
MOL000279	10181133	Cerevisterol	516-37-0
MOL000280	15225964	(2R)-2-[(3S,5R,10S,13R,14R,16R,17R)-3,16-dihydroxy-4,4,10,13,14-pentamethyl-2,3,5,6,12,15,16,17-octahydro-1H-cyclopenta[a]phenanthren-17-yl]-5-isopropyl-hex-5-enoic acid	6754-16-1
MOL000281	10285815	Dimethyl L-malate	70681-41-3
MOL000282	5283628	ergosta-7,22E-dien-3beta-ol	1105-11-9
MOL000282	5283628	ergosta-7,22E-dien-3beta-ol	17608-76-3
MOL000283		Ergosterol peroxide
MOL000284	40428662	L-uridine	26287-69-4
MOL000285	9805290	(2R)-2-[(5R,10S,13R,14R,16R,17R)-16-hydroxy-3-keto-4,4,10,13,14-pentamethyl-1,2,5,6,12,15,16,17-octahydrocyclopenta[a]phenanthren-17-yl]-5-isopropyl-hex-5-enoic acid	465-18-9
MOL000286	51398127	β-amyrin acetate	1616-93-9
MOL000287	73402	3beta-Hydroxy-24-methylene-8-lanostene-21-oic acid
MOL000288		pachyman	51052-65-4
MOL000289		pachymic acid	29070-92-6
MOL000290	5471851	Poricoic acid A	137551-38-3
MOL000291	5471852	Poricoic acid B	137551-39-4
MOL000292	56668247	poricoic acid C	151200-89-4
MOL000293		poricoic acid D	151200-90-7
MOL000294		poricoic acid DM	151200-91-8
MOL000295		alexandrin	83-48-7
MOL000295		alexandrin	474-58-8
MOL000296		hederagenin	465-99-6
MOL000296		hederagenin	474-58-8
MOL000297	12314446	Tumulosic acid
MOL000298	444679	ergosterol	57-87-4
MOL000299	74112	Trimethyl citrate	1587-20-8
MOL000300		dehydroeburicoic acid
MOL000301	5282729	2-lauroleic acid	32466-54-9
MOL000302	8180	Undekansaeure	112-37-8
MOL000303	379	caprylic acid	68937-74-6
MOL000303	379	caprylic acid	18312-04-4
MOL000303	379	caprylic acid	124-07-2
MOL000304	121667	Ethyl glucoside	3198-49-0
MOL000304	121667	Ethyl glucoside	30285-48-4
MOL000305	3893	lauric acid	8045-27-0
MOL000305	3893	lauric acid	203714-07-2
MOL000305	3893	lauric acid	7632-48-6
MOL000305	3893	lauric acid	143-07-7
MOL000305	3893	lauric acid	8000-62-2
MOL000306		(+)-Crotepoxide	20421-13-0
MOL000307		aristololactam A IIIa	97399-91-2
MOL000308	21722980	(2R,3R,3aS)-3a-allyl-2-(1,3-benzodioxol-5-yl)-5-methoxy-3-methyl-2,3-dihydrobenzofuran-6-one	38276-59-4
MOL000309	13336517	denudatin,a
MOL000310	442834	Denudatin B	87402-88-8
MOL000311		futoenone	19913-01-0
MOL000312	46228348	futokadsurin C
MOL000313	101749	Galgravin	528-63-2
MOL000314	11975378	(2S,3S,4S,5S)-2,5-bis(3,4-dimethoxyphenyl)-3,4-dimethyltetrahydrofuran	53250-50-3
MOL000315		hancinone	111843-10-8
MOL000316		isofutoquinol A	62532-61-0
MOL000317		Kadsurenin B
MOL000318	11439770	(1R,5S,6R,7R,8R)-3-allyl-6-(3,4-dimethoxyphenyl)-8-hydroxy-1-methoxy-7-methyl-4-bicyclo[3.2.1]oct-2-enone	145722-88-9
MOL000319	3083438	Bicyclo(3.2.1)oct-3-ene-2,8-dione, 7-(4-hydroxy-3-methoxyphenyl)-5-methoxy-6-methyl-3-(2-propenyl)-, (1R-(6-endo,7-exo))-	149560-83-8
MOL000320	11429497	acetic acid [(1R,5S,6R,7R,8R)-3-allyl-6-(3,4-dimethoxyphenyl)-1-methoxy-7-methyl-4-oxo-8-bicyclo[3.2.1]oct-2-enyl] ester	149438-61-9
MOL000321	208856	(2S,3S)-2-(3,4-dimethoxyphenyl)-7-methoxy-3-methyl-2,3-dihydrobenzofuran-5-carbaldehyde	150133-00-9
MOL000322	122159	Kadsurenone	95851-37-9
MOL000323	442885	Kadsurin A	99340-07-5
MOL000324		kadsurin B
MOL000325	6441048	(2R,3R)-2-(3,4-dimethoxyphenyl)-7-methoxy-3-methyl-5-[(E)-prop-1-enyl]-2,3-dihydrobenzofuran	41744-39-2
MOL000326		liliflone	87402-80-0
MOL000327	11717379	(4R)-2-allyl-4-[(E)-2-(4-hydroxy-3-methoxyphenyl)-1-methylvinyl]-4,5-dimethoxy-1-cyclohexa-2,5-dienone
MOL000328		piperkadsin B
MOL000329	46228396	piperkadsin C
MOL000330		piperlactam S
MOL000332	5372945	n-coumaroyltyramine	20375-37-5
MOL000333	443026	Veraguensin	19950-55-1
MOL000334		wallichinine	125292-97-9
MOL000335		futoamide	23477-80-7
MOL000336		futoquinol	28178-92-9
MOL000337		3'-Methyl eriodictyol-7-O-beta-D-glucoside
MOL000338	12310452	3'-methyleriodictyol	446-71-9
MOL000339	69894	Isoscopoletin	776-86-3
MOL000340	107	HCI	501-52-0
MOL000341		Viscumneoside III+B11772
MOL000342		Viscumneoside IV	119725-29-0
MOL000343		Viscumneoside V	119016-92-1
MOL000344		Viscumneoside VI	118985-26-5
MOL000345		Vismione D	87605-72-9
MOL000346	21952380	succinic acid	110-15-6
MOL000346	21952380	succinic acid	623158-99-6
MOL000347	5316860	Syrigin	118-34-3
MOL000348	10130521	4-[(Z)-3-hydroxyprop-1-enyl]-2,6-dimethoxyphenol	118-34-3
MOL000349	21629877	(2S)-5-hydroxy-2-(4-hydroxy-3-methoxyphenyl)-7-[(2S,3R,4S,5S,6R)-3,4,5-trihydroxy-6-(hydroxymethyl)oxan-2-yl]oxychroman-4-one	14982-11-7
MOL000350	73635	Homoeriodictyol	446-71-9
MOL000351	5320945	Rhamnazin	552-54-5
MOL000352		rhamnazin-3-glucoside	20486-38-8
MOL000354	5281654	isorhamnetin	480-19-3
MOL000355		isorhamnetin-7-O-β-D-glucopyranoside	6743-96-0
MOL000356	259846	lupeol	545-47-1
MOL000356	259846	lupeol	32214-80-5
MOL000357	5742590	Sitogluside	474-58-8
MOL000358	222284	beta-sitosterol	83-46-5
MOL000359	12303645	sitosterol	83-46-5
MOL000359	12303645	sitosterol	149-91-7
MOL000359	12303645	sitosterol	474-58-8
MOL000359	12303645	sitosterol	915-05-9
MOL000359	12303645	sitosterol	5779-62-4
MOL000359	12303645	sitosterol	64997-52-0
MOL000360	445858	FER	537-98-4
MOL000360	445858	FER	97274-61-8
MOL000360	445858	FER	1135-24-6
MOL000361	73145	Amyrin	559-70-6
MOL000362	92156	O-Acetyl-beta-amyrin	1616-93-9
MOL000363		amyrin Palmitate	559-70-6
MOL000364		liriodendrin	573-44-4
MOL000365	12309694	syringaresinol	573-44-4
MOL000365	12309694	syringaresinol	1177-14-6
MOL000365	12309694	syringaresinol	21453-69-0
MOL000366		viscumneosideII	108886-00-6
MOL000367		viscumneosideIII	118985-27-6
MOL000368		viscumneosideIV	119725-29-0
MOL000369		viscumneosideV	119016-92-1
MOL000370	3082946	Homoeriodictyol-7-O-(6'-O-acetyl)glucopyranoside	118985-26-5
MOL000371	15689655	3,9-di-O-methylnissolin
MOL000372	70719	3-Hydroxy-2-picoline	1121-25-1
MOL000373	21670038	(2S)-4-methoxy-7-methyl-2-[1-methyl-1-[(2S,3R,4S,5S,6R)-3,4,5-trihydroxy-6-methylol-tetrahydropyran-2-yl]oxy-ethyl]-2,3-dihydrofuro[3,2-g]chromen-5-one	84272-85-5
MOL000374		5'-hydroxyiso-muronulatol-2',5'-di-O-glucoside
MOL000375		5'-hydroxyiso-muronulatol-2',5'-di-O-glucoside_qt
MOL000376	46899140	7,2'-dihydroxy-3',4'-dimethoxyisoflavone-7-O-β-D-glucoside	113235-89-5
MOL000377	5359024	7-hydroxy-3-(2-hydroxy-3,4-dimethoxy-phenyl)chromone	113235-89-5
MOL000378	15689652	7-O-methylisomucronulatol
MOL000379		9,10-dimethoxypterocarpan-3-O-β-D-glucoside	94367-42-7
MOL000380	14077830	(6aR,11aR)-9,10-dimethoxy-6a,11a-dihydro-6H-benzofurano[3,2-c]chromen-3-ol	73340-41-7
MOL000380	14077830	(6aR,11aR)-9,10-dimethoxy-6a,11a-dihydro-6H-benzofurano[3,2-c]chromen-3-ol	94367-42-7
MOL000381	21159006	13-hydroxy-9,11-octadecadienoic acid	5204-88-6
MOL000382	66308	Arabinose,d	147-81-9
MOL000382	66308	Arabinose,d	28697-53-2
MOL000383	84740	D-Galacturonic acid, homopolymer	11100-11-1
MOL000383	84740	D-Galacturonic acid, homopolymer	25249-06-3
MOL000384	65041	DL-Glucuronic acid	87246-82-0
MOL000384	65041	DL-Glucuronic acid	12758-41-7
MOL000384	65041	DL-Glucuronic acid	36116-79-7
MOL000384	65041	DL-Glucuronic acid	87090-89-9
MOL000384	65041	DL-Glucuronic acid	6556-12-3
MOL000386	3034656	Fucopyranose, L-	2438-80-4
MOL000387	108213	Bifendate	73536-69-3
MOL000388	6992099	gamma-aminobutyric acid	28805-76-7
MOL000388	6992099	gamma-aminobutyric acid	70582-09-1
MOL000388	6992099	gamma-aminobutyric acid	56-12-2
MOL000388	6992099	gamma-aminobutyric acid	3131-86-0
MOL000389	1548883	FERULIC ACID (CIS)	1014-83-1
MOL000390	5281708	daidzein	486-66-8
MOL000391	442813	Ononin	486-62-4
MOL000392	5280378	formononetin	485-72-3
MOL000393	122097	Soyasaponin I	51330-27-9
MOL000393	122097	Soyasaponin I	55366-25-1
MOL000394	305	choline	62-49-7
MOL000394	305	choline	67-48-1
MOL000394	305	choline	123-41-1
MOL000394	305	choline	200-535-1
MOL000394	305	choline	14586-35-7
MOL000394	305	choline	27780-11-6
MOL000394	305	choline	259229-71-5
MOL000395	46224610	GGB	543-38-4
MOL000396	443023	(+)-Syringaresinol	21453-69-0
MOL000397	1549106	cis-p-Coumarate	4501-31-9
MOL000398		isoflavanone
MOL000399	8215	Docosanoate	16529-65-0
MOL000399	8215	Docosanoate	112-85-6
MOL000400	6759	Flavaxin	130609-39-1
MOL000401		astragalosideI	84680-75-1
MOL000402		astragalosideI_qt	84680-75-1
MOL000403		astragalosideII	84676-89-1
MOL000404		astragalosideII_qt	84676-89-1
MOL000405		astragalosideⅢ	84687-42-3
MOL000406		astragalosideⅢ_qt	84687-42-3
MOL000407		astragalosideⅣ	84687-43-4
MOL000408		astragalosideⅣ_qt	84687-43-4
MOL000409		AstragalosideIV	83207-58-3
MOL000410		AstragalosideIV_qt	83207-58-3
MOL000411	131420	Astraisoflavanin	131749-60-5
MOL000412	442811	Mucronulatol	20878-97-1
MOL000413		astrachrysoside A	132160-35-1
MOL000414	1549111	Caffeate	331-39-5
MOL000415	5280805	rutin	115888-40-9
MOL000415	5280805	rutin	1416-01-9
MOL000415	5280805	rutin	146525-66-8
MOL000415	5280805	rutin	158560-09-9
MOL000415	5280805	rutin	164535-43-7
MOL000415	5280805	rutin	18449-50-8
MOL000415	5280805	rutin	48197-72-4
MOL000415	5280805	rutin	56764-99-9
MOL000415	5280805	rutin	153-18-4
MOL000416	332427	Lariciresinol	27003-73-2
MOL000417	5280448	Calycosin	20575-57-9
MOL000418	5318267	3'-Hydroxy-4'-methoxyisoflavone-7-O-beta-D-glucoside	20633-67-4
MOL000419		astrasieversianin XV	101843-83-8
MOL000420	644160	XLS	58-86-6
MOL000420	644160	XLS	7296-59-5
MOL000420	644160	XLS	16277-71-7
MOL000420	644160	XLS	25990-60-7
MOL000421	938	nicotinic acid	123574-58-3
MOL000421	938	nicotinic acid	59-67-6
MOL000422	5280863	kaempferol	520-18-3
MOL000423	14704550	rhamnocitrin-3-O-glucoside	41545-37-3
MOL000424	439710	RAM	10030-85-0
MOL000425		asernestioside A	123914-38-5
MOL000426		asernestioside A_qt	123914-38-5
MOL000427		asernestioside B	123914-39-6
MOL000428		asernestioside B_qt	123914-39-6
MOL000429	6992089	Crystal VI	32640-57-6
MOL000429	6992089	Crystal VI	328-41-6
MOL000430	248	betaine	107-43-7
MOL000430	248	betaine	590-46-5
MOL000430	248	betaine	9004-53-9
MOL000431	323	coumarin	91-64-5
MOL000432	5280934	linolenic acid	60-33-3
MOL000432	5280934	linolenic acid	207-334-8
MOL000432	5280934	linolenic acid	463-40-1
MOL000432	5280934	linolenic acid	1955-33-5
MOL000432	5280934	linolenic acid	28872-28-8
MOL000432	5280934	linolenic acid	68424-45-3
MOL000433	6037	FA	33609-88-0
MOL000433	6037	FA	59-30-3
MOL000434		acetylastragaloside I	84687-47-8
MOL000435		acetylastragaloside I_qt	84687-47-8
MOL000436	6603886	(Z)-1-(2,4-dihydroxyphenyl)-3-(4-hydroxyphenyl)prop-2-en-1-one	961-29-5
MOL000436	6603886	(Z)-1-(2,4-dihydroxyphenyl)-3-(4-hydroxyphenyl)prop-2-en-1-one	7014-39-3
MOL000437	5280804	Hirsutrin	21637-25-2
MOL000437	5280804	Hirsutrin	482-35-9
MOL000438	10380176	(3R)-3-(2-hydroxy-3,4-dimethoxyphenyl)chroman-7-ol	64474-51-7
MOL000439	15689653	isomucronulatol-7,2'-di-O-glucosiole
MOL000440		isomucronulatol-7,2'-di-O-glucosiole_qt
MOL000441	92158	LUPENONE	1617-70-5
MOL000442	5316760	1,7-Dihydroxy-3,9-dimethoxy pterocarpene
MOL000443		Erythraline	466-77-3
MOL000444	21140335	methyl (2S)-2-dimethylamino-3-(1H-indol-3-yl)propanoate	35214-77-8
MOL000445	480783	8-Prenylwighteone	51225-28-6
MOL000446	442107	hypaphorine	487-58-1
MOL000447	448301	stachydrine	471-87-4
MOL000448		isobavachin
MOL000449	5280794	Stigmasterol	83-48-7
MOL000450	10408212	(6aR,11aR)-2,10-bis(3-methylbut-2-enyl)-6a,11a-dihydro-6H-benzofurano[3,2-c]chromene-3,9-diol	77263-06-0
MOL000451		erysodienone	5531-67-9
MOL000452		eryvariestyrene
MOL000453	169017	1,2,6,7-Tetradehydro-3,15-dimethoxyerythrinan-16-ol	1968719
MOL000454		erysotine	26153-74-2
MOL000455	442219	Erysotrine	27740-43-8
MOL000456		Phaseolin	22090-93-3
MOL000456		Phaseolin	23513-44-2
MOL000456		Phaseolin	13401-40-6
MOL000457	119268	Phaseollidin	37831-70-2
MOL000458		campesterol	474-62-4
MOL000459	6992244	CHEBI:39932	3391-86-4
MOL000460	5315562	(Z)-1-(2,4-dihydroxyphenyl)-3-(3,4-dihydroxyphenyl)prop-2-en-1-one	21849-70-7
MOL000461		3,7-dihydroxy-6-methoxy-dihydroflavonol
MOL000462		3-O-(6-O-methyl-β-D-glucuronopyranosyl)methyl asiatate	140366-50-3
MOL000463	119242	16844-71-6	16844-71-6
MOL000464	69381	4-Pipecoline	626-58-4
MOL000465	161816	Hydroxysitosterol	34427-61-7
MOL000466	21576179	6,8-di-C-α-L-arabinosylapigenin	73140-47-3
MOL000467	5281704	Castanin	550-79-8
MOL000468	5319771	8-o-Methylreyusi	37816-20-9
MOL000469	160608	3-Hydroxystigmast-5-en-7-one	2034-74-4
MOL000469	160608	3-Hydroxystigmast-5-en-7-one	4795-35-1
MOL000470	14018803	8-C-α-L-arabinosylluteolin	115636-75-4
MOL000471	10207	aloe-emodin	481-72-1
MOL000472	3220	emodin	518-82-1
MOL000473	94221	(-)-trans-Carveol	2102-58-1
MOL000474		(-)-Epoxycaryophyllene	1139-30-6
MOL000475	637563	anethole	12002-40-3
MOL000475	637563	anethole	104-46-1
MOL000475	637563	anethole	4180-23-8
MOL000475	637563	anethole	109957-71-3
MOL000475	637563	anethole	57131-42-7
MOL000475	637563	anethole	8022-08-0
MOL000475	637563	anethole	50770-19-9
MOL000476	10639	Physcion	521-61-9
MOL000477	7800	Ethyllaurate	106-33-2
MOL000478	136330	Eucarvone	503-93-5
MOL000479	5281517	Farnesene	18452-58-9
MOL000479	5281517	Farnesene	21499-64-9
MOL000479	5281517	Farnesene	18794-84-8
MOL000479	5281517	Farnesene	77129-48-7
MOL000479	5281517	Farnesene	502-60-3
MOL000480	5281377	genistin	529-59-9
MOL000481	5280961	genistein	446-72-0
MOL000482	6971033	levodopa	90638-38-3
MOL000482	6971033	levodopa	587-45-1
MOL000482	6971033	levodopa	23734-74-9
MOL000482	6971033	levodopa	25525-15-9
MOL000482	6971033	levodopa	34241-25-3
MOL000482	6971033	levodopa	72572-99-7
MOL000482	6971033	levodopa	72573-00-3
MOL000482	6971033	levodopa	88250-23-1
MOL000483	6440659	(Z)-3-(4-hydroxy-3-methoxy-phenyl)-N-[2-(4-hydroxyphenyl)ethyl]acrylamide	80510-09-4
MOL000484	359	Dilospan S	108-73-6
MOL000485	82227	TMH	7785-70-8
MOL000486	5281804	Prunetin	552-59-0
MOL000487		Schisandrin	61281-38-7
MOL000488		Schizandrol	58546-54-6
MOL000489	6432404	(1S,4aR,8aR)-1-isopropyl-7-methyl-4-methylene-2,3,4a,5,6,8a-hexahydro-1H-naphthalene	1460-97-5
MOL000489	6432404	(1S,4aR,8aR)-1-isopropyl-7-methyl-4-methylene-2,3,4a,5,6,8a-hexahydro-1H-naphthalene	24406-05-1
MOL000489	6432404	(1S,4aR,8aR)-1-isopropyl-7-methyl-4-methylene-2,3,4a,5,6,8a-hexahydro-1H-naphthalene	39029-41-9
MOL000490		petunidin	1429-30-7
MOL000490		petunidin	13270-60-5
MOL000491	25717254	Augelicin	73069-28-0
MOL000492	9064	(+)-catechin	154-23-4
MOL000492	9064	(+)-catechin	159761-73-6
MOL000492	9064	(+)-catechin	16198-00-8
MOL000492	9064	(+)-catechin	321-01-7
MOL000492	9064	(+)-catechin	4211-28-3
MOL000492	9064	(+)-catechin	5323-80-8
MOL000492	9064	(+)-catechin	7295-85-4
MOL000493	12358798	campesterol	474-62-4
MOL000494	10403457	5-[(3R)-7-hydroxychroman-3-yl]-2,3-dimethoxy-p-benzoquinone	69359-09-7
MOL000495		odoratin	41929-26-4
MOL000496		delphinidin-3-glucoside	6906-38-3
MOL000497	5318998	licochalcone a	58749-22-7
MOL000498	114776	isoorientin	4261-42-1
MOL000499		malvidin	643-84-5
MOL000499		malvidin	10463-84-0
MOL000499		malvidin	16727-30-3
MOL000500	177149	Vestitol	20879-05-4
MOL000501		Consume close grain
MOL000502	5281706	Cajinin	32884-36-9
MOL000503		Medicagol	1983-72-8
MOL000504		kadsurin	51670-40-7
MOL000505		interiorin	119139-55-8
MOL000506		Lupinidine	492-08-0
MOL000507	5281805	Psi-Baptigenin	90-29-9
MOL000508	91472	Friedelin	559-74-0
MOL000509	14058036	isosativan	60102-29-6
MOL000510	5280373	olmelin	491-80-5
MOL000511	64945	ursolic acid	77-52-1
MOL000511	64945	ursolic acid	209545-05-1
MOL000513	370	3,4,5-trihydroxybenzoic acid	149-91-7
MOL000514	12409	Nonacosane	630-03-5
MOL000515	10471	Melissic acid	506-50-3
MOL000516	21160506	bornyl cinnamate	6330-67-2
MOL000517		isostyracin epoxide	119325-05-2
MOL000519	389888	coniferin	109664-02-0
MOL000519	389888	coniferin	124151-33-3
MOL000520	73170	alpha-amyrin	638-95-9
MOL000521		alpha-amyrin acetate	863-76-3
MOL000522	100528	arctiin	20362-31-6
MOL000523	64981	arctigenin	7770-78-7
MOL000523	64981	arctigenin	26687-78-5
MOL000523	64981	arctigenin	41328-87-4
MOL000524		Dammara-20,24-dien-3beta-ol	52914-31-5
MOL000525	5281674	Norwogonin	4443-09-8
MOL000526	7427	TRE	229966-89-6
MOL000527	67128659	luteolin-4'-O-β-D-glucoside	6920-38-3
MOL000528		voacangine	510-22-5
MOL000529		Ibogain	17378-46-0
MOL000530	92157	Lupeol acetate	1617-68-1
MOL000531	10841200	5-hydroxy-2-(4-hydroxyphenyl)-7-[(2S,3R,4S,5S,6R)-3,4,5-trihydroxy-6-[[(2R,3R,4S,5S,6R)-3,4,5-trihydroxy-6-methylol-tetrahydropyran-2-yl]oxymethyl]tetrahydropyran-2-yl]oxy-chromone	50826-94-3
MOL000532	394846	Nortrachelogenin	34444-37-6
MOL000533	169511	2(3H)-Furanone, 4-((3,4-dimethoxyphenyl)methyl)-3-((4-(beta-D-glucopyranosyloxy)-3-methoxyphenyl)methyl)dihydro-3-hydroxy-, (3S-cis)-	33464-71-0
MOL000534	452855	(-)-Trachelogenin	33464-71-0
MOL000534	452855	(-)-Trachelogenin	34209-69-3
MOL000535	21627888	dambonitol	523-94-4
MOL000536	486612	Matairesinoside	23202-85-9
MOL000537	119205	MAX	580-72-3
MOL000537	119205	MAX	41328-88-5
MOL000538		hypaconitine	6900-87-4
MOL000539		guanfu base A	1394-48-5
MOL000540	441581	Ranunculin	644-69-9
MOL000541	10176122	55675_FLUKA	644-69-9
MOL000542		anemonin	584-91-8
MOL000543		raddeanin A	89412-79-3
MOL000544	13878127	(4aS,6aR,6aS,6bR,8aR,10S,12aR,14bS)-2,2,6a,6b,9,9,12a-heptamethyl-10-[(2S,3R,4S,5S)-3,4,5-trihydroxyoxan-2-yl]oxy-1,3,4,5,6,6a,7,8,8a,10,11,12,13,14b-tetradecahydropicene-4a-carboxylic acid	89412-79-3
MOL000545		raddeanoside R8	124961-61-1
MOL000546		diosgenin	512-04-9
MOL000547		BB_NC-0149	14144-06-0
MOL000547		BB_NC-0149	66289-52-9
MOL000548		raddeanin C	128887-82-1
MOL000549		raddeanin E	155969-82-7
MOL000550	11850	meso-galactitol	18089-21-9
MOL000550	11850	meso-galactitol	40742-76-5
MOL000551	73299	Hederagenol	465-99-6
MOL000552	159029	5,2'-Dihydroxy-6,7,8-trimethoxyflavone	86926-52-5
MOL000553	442058	(-)-Chimonanthine	5545-89-1
MOL000554		gallic acid-3-O-(6'-O-galloyl)-glucoside
MOL000555	34167	Homoarecoline	28125-84-0
MOL000555	34167	Homoarecoline	5497-43-8
MOL000557	11972438	Protocatechuic acid-3-glucoside
MOL000558		quercetin-3-L-arabinon-7-D-glucoside	482-35-9
MOL000559		Repandusinic acid A	125516-10-1
MOL000560	7253	Pyrolin	135648-79-2
MOL000560	7253	Pyrolin	140627-29-8
MOL000560	7253	Pyrolin	29763-99-3
MOL000560	7253	Pyrolin	65916-21-4
MOL000560	7253	Pyrolin	78446-96-5
MOL000560	7253	Pyrolin	96937-50-7
MOL000560	7253	Pyrolin	95-71-6
MOL000561	5282102	Astragalin	480-10-4
MOL000562	80131	Methylarbutin	12167-34-9
MOL000562	80131	Methylarbutin	6032-32-2
MOL000563	101211	Chimaphylin	482-70-2
MOL000564	5318573	Isohomoarbutin	25162-30-5
MOL000566		galloylhyperin	53209-27-1
MOL000567		6-O-galloylhomoarbutin	121748-24-1
MOL000569	341	digallate	536-08-3
MOL000570	8679	Nonox D	135-88-6
MOL000570	8679	Nonox D	84420-28-0
MOL000570	8679	Nonox D	52907-17-2
MOL000571		renifolin	36314-24-6
MOL000572		renifolin_qt	36314-24-6
MOL000573	146798	Catechin-(4.alpha.-->8)catechin	23567-23-9
MOL000574		3,3'-digalloylprocyanidin	79907-44-1
MOL000575	5318079	(2S,3R,4S,5S,6R)-2-(4-hydroxy-3-methyl-phenoxy)-6-methylol-tetrahydropyran-3,4,5-triol	25712-94-1
MOL000576		pirolatin	23176-70-7
MOL000577		pirolatin_qt	23176-70-7
MOL000578	40467854	arbutin	497-76-7
MOL000579	785	hydroquinone	57534-13-1
MOL000579	785	hydroquinone	8027-02-9
MOL000579	785	hydroquinone	123-31-9
MOL000580		2-methylbutyryloxy moiety
MOL000581		3-O-(3-methyl-2-butenoyl) derivative
MOL000582		3-O-isobutyryl derivative
MOL000583		3-O-tiglate derivative
MOL000584		7-acetoxy-8-hydroxy-9-isobutyryloxythymol
MOL000585	10977290	(2-isopropenyl-5-methyl-phenyl) (E)-2-methylbut-2-enoate
MOL000586		8-methoxy-9-hydroxythymol
MOL000587	10869933	[2-[1-(acetoxymethyl)vinyl]-5-methyl-phenyl] (E)-2-methylbut-2-enoate
MOL000588		9-acetoxy-8,10-epoxy-6-hydroxythymol 3-O-angelate
MOL000589		9-acetoxythymol 3-O-tiglate
MOL000590		9-O-angeloyl derivative
MOL000591		9-O-isobutyryl derivative
MOL000592	14137680	Dammaradienyl acetate	52914-31-5
MOL000593	119039	Euparin	532-48-9
MOL000594		Eupatolin
MOL000595		Eupatoriopicrin
MOL000596	13889352	[(3S,4aR,6aR,6aR,6bR,8aR,12S,12aR,14aR,14bR)-4,4,6a,6b,8a,12,14b-heptamethyl-11-methylene-1,2,3,4a,5,6,6a,7,8,9,10,12,12a,13,14,14a-hexadecahydropicen-3-yl] acetate	6426-43-3
MOL000597	1549025	Neryl acetate	141-12-8
MOL000598	68406	Octacosanol	557-61-9
MOL000599	164622	(2S)-2-hydroxy-2-(1-hydroxyethyl)-3-methyl-butyric acid [(1R,8R)-pyrrolizidin-1-yl]methyl ester	487-99-0
MOL000600		eupaformonin	55520-20-2
MOL000601	14104	O-Methylthymol	1076-56-8
MOL000602	21883788	FUM	6915-18-0
MOL000602	21883788	FUM	110-17-8
MOL000602	21883788	FUM	623158-97-4
MOL000602	21883788	FUM	110-16-7
MOL000603	10399772	(3aR,4R,6Z,10Z,11aR)-4-hydroxy-6,10-dimethyl-3-methylene-3a,4,5,8,9,11a-hexahydrocyclodeca[d]furan-2-one	6750-25-0
MOL000604	5281453	Eupaformosanin	64439-43-6
MOL000605		taraxasteryl palmitate	29803-90-5
MOL000606	10907	Isooctane	31921-36-5
MOL000606	10907	Isooctane	540-84-1
MOL000607	62385	Dehydro-p-cymene	1195-32-0
MOL000608	2724161	()-Terpinen-4-ol	2438-10-0
MOL000609	1201528	(1R,5S)-7,7-dimethyl-4-bicyclo[3.1.1]hept-3-enecarboxaldehyde	564-94-3
MOL000609	1201528	(1R,5S)-7,7-dimethyl-4-bicyclo[3.1.1]hept-3-enecarboxaldehyde	13287-24-6
MOL000609	1201528	(1R,5S)-7,7-dimethyl-4-bicyclo[3.1.1]hept-3-enecarboxaldehyde	23727-16-4
MOL000610	12388	TRD	629-50-5
MOL000611		beta-Bourbonene	13833-27-7
MOL000612		(-)-alpha-cedrene	69-61-4
MOL000612		(-)-alpha-cedrene	103-54-8
MOL000612		(-)-alpha-cedrene	469-61-4
MOL000612		(-)-alpha-cedrene	11028-42-5
MOL000613	6370843	8-isopropylidene-1,5-dimethylcyclodeca-1,5-diene	15423-57-1
MOL000614	10228	osthol	484-12-8
MOL000615	441005	delta-amorphene	483-76-1
MOL000615	441005	delta-amorphene	29350-73-0
MOL000615	441005	delta-amorphene	36564-42-8
MOL000616		(+)-Suyringaresinol-di-O-beta-D-glucoside
MOL000617	16039117	(14S)-14-methylpalmitic acid	5918-29-6
MOL000619		Acutumine	17088-50-5
MOL000620		Dispegatrine	102488-56-2
MOL000621	6436828	16-epi-Isositsirikine
MOL000622	5319198	Magnograndiolide	92618-98-9
MOL000623		Michelenolide	66392-96-9
MOL000624	9601115	[[2-(4-hydroxyphenyl)-1-[(2S,3R,4S,5S,6R)-3,4,5-trihydroxy-6-(hydroxymethyl)oxan-2-yl]sulfanylethylidene]amino] hydrogen sulfate	20196-67-2
MOL000625		Sinomenine	115-53-7
MOL000626		Sinomontanine D
MOL000627	12442999	Stepholidine	16562-13-3
MOL000627	12442999	Stepholidine	62744-18-7
MOL000628		darutoside	19716-26-8
MOL000628		darutoside	59219-65-7
MOL000629		Tufulingoside
MOL000630		N-p-coumaroyloctopamine	66648-45-1
MOL000631	13939145	coumaroyltyramine	20375-37-5
MOL000631	13939145	coumaroyltyramine	36417-86-4
MOL000631	13939145	coumaroyltyramine	111129-11-4
MOL000632	11158	WLN: ZR DVH	556-18-3
MOL000632	11158	WLN: ZR DVH	28107-09-7
MOL000633		N-feruloyloctopamine	66648-44-0
MOL000635	1183	vanillin	121-33-5
MOL000635	1183	vanillin	52447-63-9
MOL000635	1183	vanillin	8014-42-4
MOL000636		gentiopicroside	20831-76-9
MOL000637		loganic,acid	22255-40-9
MOL000638		Macrophylloside A	179457-66-0
MOL000639		Macrophylloside A_qt	179457-66-0
MOL000640		Macrophylloside B	179457-67-1
MOL000641		Macrophylloside B_qt	179457-67-1
MOL000642		Roburic acid	6812-81-3
MOL000644		swertiamarin_qt	17388-39-5
MOL000645	362908	Gentianidine	2202-12-2
MOL000646	88708	Gentiopicrin	20831-76-9
MOL000647		scabrans G5_qt	20831-76-9
MOL000648	354616	Gentianine	439-89-4
MOL000649		gentiatibetine	26005-36-7
MOL000650	161036	1H,3H-Pyrano(3,4-c)pyran-1-one, 5-ethenyl-6-(beta-D-glucopyranosyloxy)-4,4a,5,6-tetrahydro-, (4aS-(4aalpha,5beta,6alpha))-	14215-86-2
MOL000651	203797	Sweroside aglycone	15215-11-9
MOL000652		Venoterpine	17948-42-4
MOL000652		Venoterpine	55399-77-4
MOL000653		gentianal	53848-05-8
MOL000654	41518	Methyl montanate	55682-92-3
MOL000655	89640	Loganic acid	22255-40-9
MOL000656	25026155	loganic acid_qt	22255-40-9
MOL000657	5318894	Kushenol E	99119-72-9
MOL000658	23524	Carboceric acid	68439-87-2
MOL000658	23524	Carboceric acid	7138-40-1
MOL000659	10470	Montanic acid	506-48-9
MOL000660	20245	NONACOSANOIC ACID	4250-38-8
MOL000721	5283339	Nonadienal	6750-03-4
MOL000721	5283339	Nonadienal	5910-87-2
MOL000721	5283339	Nonadienal	157960-14-0
MOL000721	5283339	Nonadienal	30551-17-8
MOL000722	9895	beta-Cyclocitral	52844-21-0
MOL000722	9895	beta-Cyclocitral	432-25-7
MOL000723	5283349	trans-2,4-decadienal	30551-18-9
MOL000723	5283349	trans-2,4-decadienal	2363-88-4
MOL000723	5283349	trans-2,4-decadienal	25152-84-5
MOL000724	1549778	Geranylacetone	689-67-8
MOL000724	1549778	Geranylacetone	68228-05-7
MOL000724	1549778	Geranylacetone	3796-70-1
MOL000726	5319896	Morindin	60450-21-7
MOL000727	5319925	Mulberrochromene	62596-29-6
MOL000728	5281332	Mulberrofuran A	68978-04-1
MOL000729		Oxysanguinarine	548-30-1
MOL000730	11449086	(2S,3R)-3,5,7-trihydroxy-2-(4-hydroxyphenyl)chroman-4-one	480-20-6
MOL000730	11449086	(2S,3R)-3,5,7-trihydroxy-2-(4-hydroxyphenyl)chroman-4-one	5150-32-3
MOL000730	11449086	(2S,3R)-3,5,7-trihydroxy-2-(4-hydroxyphenyl)chroman-4-one	30987-58-7
MOL000731	6027	XYS	6763-34-4
MOL000731	6027	XYS	141492-19-5
MOL000731	6027	XYS	133-56-2
MOL000731	6027	XYS	25990-60-7
MOL000732	439531	Stachyose	10094-58-3
MOL000732	439531	Stachyose	470-55-3
MOL000733	181526	37417-41-7	37417-41-7
MOL000734	107526	GLO	9050-36-6
MOL000734	107526	GLO	815-92-9
MOL000734	107526	GLO	28823-03-2
MOL000734	107526	GLO	19030-38-7
MOL000735		cyclomulberrin	19275-51-5
MOL000737	5281670	morin	11128-85-1
MOL000737	5281670	morin	480-16-0
MOL000738	5481958	kuwanon c	62949-79-5
MOL000739		morusin	62596-29-6
MOL000740	5316262	(+)-Cycloolivil
MOL000741	9838882	(2S,3S)-3,5,7-trihydroxy-2-(4-hydroxyphenyl)chroman-4-one	480-20-6
MOL000742		Cularicine	2271-08-1
MOL000743		Cyclomulberrochromene	62596-34-3
MOL000744	58651660	Dihydronepetalactone
MOL000745		Macranthoidin A	136849-88-2
MOL000745		Macranthoidin A	140360-29-8
MOL000746		Macranthoidin A_qt	136849-88-2
MOL000747	10080438	5-hydroxy-4-oxopentanoic acid
MOL000748	237332	HMF	76330-16-0
MOL000748	237332	HMF	67-47-0
MOL000749	5282457	Linoleic	60-33-3
MOL000749	5282457	Linoleic	112-80-1
MOL000749	5282457	Linoleic	2197-37-7
MOL000750	71676052	Anemonin	508-44-1
MOL000751	46173999	clemaphenolA
MOL000752		clematichinenoside AR
MOL000753		clematichinenoside AR2
MOL000754		clematichinenoside AR2_qt
MOL000755		clematichinenoside AR6
MOL000756		clematichinenoside AR7
MOL000757		Clematichinenoside C
MOL000758	161815	Deoxyribonolactone	34371-14-7
MOL000759		dihydro-4-hydroxy-5-hydroxymethyl-2(3H)-furanone
MOL000760		hederasaponin B	36284-77-2
MOL000761		huzhangoside B	94795-70-7
MOL000762		Palmidin A
MOL000763	161218	Aristoloside_qt	17413-38-6
MOL000763	161218	Aristoloside_qt	84014-70-0
MOL000764	929259	magnoflorine	88273
MOL000765		Citraurin beta	650-69-1
MOL000766	68171	n-Hexacosanol	506-52-5
MOL000767	96117	Dotriacontanol	6624-79-9
MOL000768	25203781	luteolin-7-O-α-L-rhamnopyranosyl(1→2)-β-D-glucopyranside	25694-72-8
MOL000769		triacontanol	178823-24-0
MOL000770	5364798	3-Hepten-2-one, 3-methyl-	39899-08-6
MOL000771	637542	p-coumaric acid	7400-08-0
MOL000771	637542	p-coumaric acid	501-98-4
MOL000773		cymbopogne	57789-30-7
MOL000774	443157	(-)-Citronellal	5949-05-3
MOL000775	8857	EEE	141-78-6
MOL000776	702	OXA	121182-78-3
MOL000776	702	OXA	64-17-5
MOL000776	702	OXA	8024-45-1
MOL000776	702	OXA	8000-16-6
MOL000776	702	OXA	68475-56-9
MOL000776	702	OXA	71076-86-3
MOL000776	702	OXA	71329-38-9
MOL000777	2723602	(2S)-2-methylbutan-1-ol	137-32-6
MOL000778		6-O-E-Feruloylajugol
MOL000779		6-O-E-Feruloylajugol_qt
MOL000780	120734	Adlumidine	550-49-2
MOL000781		PDSP1_000624	298-45-3
MOL000782		Menisporphine	83287-02-9
MOL000783		Protoporphyrin	553-12-8
MOL000784	5321853	Tetrahydropiperic acid
MOL000785	19009	palmatine	3486-67-7
MOL000785	19009	palmatine	10605-02-4
MOL000786	969488	STOCK1N-14407	3520-14-7
MOL000786	969488	STOCK1N-14407	10097-84-4
MOL000787		Fumarine	130-86-9
MOL000788	189686	119736-65-1	119736-65-1
MOL000789	72323	jatrorrizine	3621-38-3
MOL000790	440229	Isocorypalmine	483-34-1
MOL000791	10237	bicuculline	485-49-4
MOL000792		Fagarine I	24240-04-8
MOL000792		Fagarine I	485-91-6
MOL000793		C09367	298-45-3
MOL000794	161487	menisperine	17669-18-0
MOL000794	161487	menisperine	25342-82-9
MOL000794	161487	menisperine	93134-82-8
MOL000795		(20s,22r,24r)-16,22-epoxy-3beta,14alpha,23beta,25-tetrahydroxyergost-7-en-6-one
MOL000796	14236575	(22e,24r)-ergosta-6-en-3beta,5alpha,6beta-triol
MOL000797		(22e,24r)-ergosta-7,22-dien-3-one
MOL000798		ergosta-7,22-diene-3β-ol
MOL000799		(23r,24r,25r)-23,26-epoxy-3beta,14alpha,21alpha,22alpha-tetrahydroxyergost-7-en-6-one
MOL000800		22,23-epoxy-3beta,14alpha,,20beta,24beta-tetrahydroxy-7-en-6-one
MOL000801		5alpha,8alpha-epidioxy-(22e,24r)-ergosta-6,22-dien-3beta-ol
MOL000802	6441416	27625-48-5	19254-69-4
MOL000802	6441416	27625-48-5	27625-48-5
MOL000805		polyorusterone,f
MOL000806		polyporoid,a
MOL000807	44450001	polyporoid,b
MOL000808		polyporoid,c
MOL000809	15168039	polyporusterone,a	141360-88-5
MOL000810	15168041	polyporusterone,b	141360-89-6
MOL000811	44575600	polyporusterone,c	141360-90-9
MOL000812	44449940	polyporusterone,g
MOL000813	185698	MAN	29696-75-1
MOL000814	439357	GLA	26566-61-0
MOL000814	439357	GLA	3646-73-9
MOL000815	10814524	(2S,3R,5R,9R,10R,13R,14S,17S)-17-[(1R,2R,4S)-1,2-dihydroxy-1,4,5-trimethylhexyl]-2,3,14-trihydroxy-10,13-dimethyl-2,3,4,5,9,11,12,15,16,17-decahydro-1H-cyclopenta[a]phenanthren-6-one	141360-88-5
MOL000816		ergosta-7,22-dien-3-one
MOL000817		ergosta-5,7,22-trien-3-ol
MOL000818	18667409	(2S)-2-hydroxylignoceric acid	544-57-0
MOL000819	44575601	polyporusterone D	141360-91-0
MOL000820	44575602	polyporusterone E	141360-92-1
MOL000821	44575603	polyporusterone F	141360-93-2
MOL000822		polyporusterone G	141360-94-3
MOL000823		1h-indole-3-carboxylic,acid	131707-24-9
MOL000824	15934381	(1R,3aS,8aR)-7-isopropyl-1-methyl-4-methylene-2,3,3a,5,6,8a-hexahydroazulen-1-ol	87827-55-2
MOL000825	16742799	(1R,3aR,4S,7R,8S,8aS)-7-isopropyl-1,4-dimethyl-3,3a,5,6,8,8a-hexahydro-2H-azulene-1,4,7,8-tetrol
MOL000826	16742798	(1R,3aS,4S,8aR)-7-(2-hydroxypropan-2-yl)-1,4-dimethyl-2,3,3a,5,6,8a-hexahydroazulene-1,4-diol
MOL000827	10988340	(1S,3aR,4R,8aS)-7-isopropyl-1,4-dimethyl-2,3,3a,5,6,8a-hexahydroazulene-1,4-diol	87701-68-6
MOL000828		Alisol A	19885-10-0
MOL000829		Alisol A monoacetate
MOL000830		Alisol B
MOL000831		Alisol B monoacetate	26575-95-1
MOL000832		alisol,b,23-acetate	26575-95-1
MOL000833		alisol,f
MOL000834	11105942	alpha-D-fructofuranose	470-55-3
MOL000835	133590	EA-fructofuranoside	81024-99-9
MOL000836	11769694	(2R,3S,4S,5R)-2-ethoxy-2,5-bis(hydroxymethyl)oxolane-3,4-diol	1820-84-4
MOL000837		lismol
MOL000838	5461026	alpha-D-Galp-(1->6)-alpha-D-Galp-(1->6)-D-Glu	13382-86-0
MOL000839		rel-(1R,3aS,4S,7S,8R,8aS)-7-isopropyl-1,4-dimethyldecahydro-4,7-epoxyazulene-1,8-diol
MOL000840		orientalol,f
MOL000841	439242	raffinose	17629-30-0
MOL000841	439242	raffinose	512-69-6
MOL000842	5988	sucrose	25702-74-3
MOL000842	5988	sucrose	9012-95-7
MOL000842	5988	sucrose	100405-08-1
MOL000842	5988	sucrose	104242-10-6
MOL000842	5988	sucrose	131932-12-2
MOL000842	5988	sucrose	146054-35-5
MOL000842	5988	sucrose	146187-04-4
MOL000842	5988	sucrose	151756-02-4
MOL000842	5988	sucrose	220376-22-7
MOL000842	5988	sucrose	29253-78-9
MOL000842	5988	sucrose	29764-06-5
MOL000842	5988	sucrose	30027-72-6
MOL000842	5988	sucrose	47167-52-2
MOL000842	5988	sucrose	47185-09-1
MOL000842	5988	sucrose	47257-91-0
MOL000842	5988	sucrose	50857-68-6
MOL000842	5988	sucrose	51909-69-4
MOL000842	5988	sucrose	64533-66-0
MOL000842	5988	sucrose	65545-99-5
MOL000842	5988	sucrose	75398-84-4
MOL000842	5988	sucrose	76056-38-7
MOL000842	5988	sucrose	78654-77-0
MOL000842	5988	sucrose	80165-03-3
MOL000842	5988	sucrose	8027-47-2
MOL000842	5988	sucrose	8030-20-4
MOL000842	5988	sucrose	85456-51-5
MOL000842	5988	sucrose	86101-30-6
MOL000842	5988	sucrose	87430-66-8
MOL000842	5988	sucrose	92004-84-7
MOL000842	5988	sucrose	57-50-1
MOL000843		stachyose	470-55-3
MOL000844		Sulfoorientalol A
MOL000845		Sulfoorientalol B
MOL000846		Sulfoorientalol C
MOL000847		Sulfoorientalol D
MOL000848		verbascose	546-62-3
MOL000849		16β-methoxyalisol B monoacetate	115333-90-9
MOL000850	15558616	alisol A	19885-10-0
MOL000851		alisol A(B,C)monoacetate	18674-16-3
MOL000852		16β-hydroxyalisol B monoacetate	115346-25-3
MOL000853		alisol B	18649-93-9
MOL000854		alisol C	30489-27-1
MOL000855		alisol B monoacetate	26575-95-1
MOL000856		alisol C monoacetate	26575-93-9
MOL000857	936	NCA	98-92-0
MOL000857	936	NCA	123574-63-0
MOL000857	936	NCA	37321-14-5
MOL000857	936	NCA	78731-47-2
MOL000858	3084463	Glycerol palmitate	26657-96-5
MOL000860	5281	stearic acid	609343-71-7
MOL000860	5281	stearic acid	68937-76-8
MOL000860	5281	stearic acid	134503-33-6
MOL000860	5281	stearic acid	39390-61-9
MOL000860	5281	stearic acid	58392-66-8
MOL000860	5281	stearic acid	8013-28-3
MOL000860	5281	stearic acid	8023-06-1
MOL000860	5281	stearic acid	57-11-4
MOL000860	5281	stearic acid	8037-83-0
MOL000860	5281	stearic acid	8037-40-9
MOL000860	5281	stearic acid	8039-52-9
MOL000860	5281	stearic acid	8039-53-0
MOL000860	5281	stearic acid	8039-54-1
MOL000860	5281	stearic acid	82497-27-6
MOL000860	5281	stearic acid	126539-56-8
MOL000860	5281	stearic acid	30399-84-9
MOL000860	5281	stearic acid	57485-56-0
MOL000860	5281	stearic acid	85404-83-7
MOL000860	5281	stearic acid	8039-51-8
MOL000861	12620	Healip	30303-65-2
MOL000861	12620	Healip	661-19-8
MOL000862	14036811	[(1S,3R)-1-[(2R)-3,3-dimethyloxiran-2-yl]-3-[(5R,8S,9S,10S,11S,14R)-11-hydroxy-4,4,8,10,14-pentamethyl-3-oxo-1,2,5,6,7,9,11,12,15,16-decahydrocyclopenta[a]phenanthren-17-yl]butyl] acetate	19865-76-0
MOL000863	15600	Dekan	63335-87-5
MOL000863	15600	Dekan	73138-29-1
MOL000863	15600	Dekan	124-18-5
MOL000864	12391	MYS	629-62-9
MOL000865	11006	hexadecane	544-76-3
MOL000866	566184	2,4,4,6-tetramethylhept-2-ene
MOL000867	12398	Heptadekan	629-78-7
MOL000868	8222	LFA	112-95-8
MOL000869	12403	Henicosane	629-94-7
MOL000870	12412	HEXATRIACONTANE	2040-92-8
MOL000870	12412	HEXATRIACONTANE	630-06-8
MOL000871	31272	Butylacetat	123-86-4
MOL000872	11413903	(6R)-2,6-dimethyloctane	2051-30-1
MOL000873	7967	CYH	11119-77-0
MOL000873	7967	CYH	9003-41-2
MOL000873	7967	CYH	9075-99-4
MOL000873	7967	CYH	108-94-1
MOL000874	11092	paeonol	552-41-0
MOL000875		Cedrol	13567-37-8
MOL000875		Cedrol	77-53-2
MOL000876	1810793	(6R,10R)-6,10,14-trimethylpentadecan-2-one	502-69-2
MOL000877		2-butyl-1-octanol	735273
MOL000878	1711945	Farnesylacetone	762-29-8
MOL000878	1711945	Farnesylacetone	1117-52-8
MOL000879	8181	methyl palmitate	112-39-0
MOL000880	12534	Tricosane	638-67-5
MOL000881	13205	o-Toluene diamine	823-40-5
MOL000882	16136	1,1-dimethylbutylbenzene	1985-57-5
MOL000883	59649284	3,3-Dimethylcyclohexanol	767-12-4
MOL000884	9231	Azulen	275-51-4
MOL000885	8182	Dodekan	112-40-3
MOL000885	8182	Dodekan	129813-67-8
MOL000885	8182	Dodekan	93924-07-3
MOL000886	12389	tetradecane	90622-46-1
MOL000886	12389	tetradecane	629-59-4
MOL000886	12389	tetradecane	74664-93-0
MOL000887		demethoxycurrcumin
MOL000888		demethoxycurrcumin	22608-11-3
MOL000889		isocurcumenol	24063-71-6
MOL000890	3083834	(+)-alpha-Curcumene	4176-06-1
MOL000891		(1R,10R)-epoxy-1,10-dihydrocurdione
MOL000892	6604598	TNP00001	458-37-7
MOL000893		difurocumenone	124772-33-4
MOL000894		turmerone	56485-42-8
MOL000895	92776	Zingiberene	495-60-3
MOL000896	6441391	13657-68-6	13657-68-6
MOL000897	11776892	(3S,3aR,8aR)-3,8a-dihydroxy-5-isopropylidene-3,8-dimethyl-1,2,3a,4-tetrahydroazulen-6-one	116425-35-5
MOL000898	153845	(1S,6R,7R)-4-isopropylidene-1-methyl-7-(3-oxobutyl)norcaran-3-one	100347-96-4
MOL000899	636458	Furanodiene	19912-61-9
MOL000900	3081930	(5R,6R)-5-isopropenyl-3,6-dimethyl-6-vinyl-5,7-dihydrobenzofuran-4-one	78964-39-3
MOL000900	3081930	(5R,6R)-5-isopropenyl-3,6-dimethyl-6-vinyl-5,7-dihydrobenzofuran-4-one	20493-56-5
MOL000901		BRN 3094585	19431-84-6
MOL000902		curcumol	4871-97-0
MOL000903	130117	Gweicurculactone	123914-43-2
MOL000904		cineole	470-82-6
MOL000904		cineole	8000-48-4
MOL000905	10290825	()-beta-Pinene	127-91-3
MOL000905	10290825	()-beta-Pinene	507-70-0
MOL000905	10290825	()-beta-Pinene	2437-95-8
MOL000905	10290825	()-beta-Pinene	19902-08-0
MOL000906		wenjine	120727-00-6
MOL000907		curcumalactone	98263-92-4
MOL000908	6918391	beta-elemene	122-78-1
MOL000908	6918391	beta-elemene	515-13-9
MOL000908	6918391	beta-elemene	33880-83-0
MOL000908	6918391	beta-elemene	100762-52-5
MOL000909	12004383	(3S,4R)-3-isopropenyl-1-isopropyl-4-methyl-4-vinylcyclohexene	20307-84-0
MOL000910	6436348	Germacron	6902-91-6
MOL000911	7462	Terpilene	99-86-5
MOL000912	2724897	(2S)-heptan-2-ol	543-49-7
MOL000913	55250308	tricyclene	508-32-7
MOL000914	12444324	(5S)-1-isopropyl-4-methylbicyclo[3.1.0]hex-3-ene	353313
MOL000915		(1S,10S),(4S,5S)-germacrone-1(10),4-diepoxide
MOL000916	442461	Car-3-ene	20296-50-8
MOL000917		cineole	470-82-6
MOL000917		cineole	8024-53-1
MOL000918	13187	2-NONANONE	821-55-6
MOL000919	11094753	(S)-()-2-Nonanol	628-99-9
MOL000920	67179	LINALOOL (D)	126-90-9
MOL000921	11637239	(1S,4E,10S)-8-isopropylidene-1,5-dimethyl-11-oxabicyclo[8.1.0]undec-4-en-7-one	92691-35-5
MOL000922	5325830	(R)-p-Menth-1-en-4-ol	20126-76-5
MOL000923	637531	ACETIC ACID,BORNYL ESTER	76-49-3
MOL000923	637531	ACETIC ACID,BORNYL ESTER	125-12-2
MOL000923	637531	ACETIC ACID,BORNYL ESTER	5655-61-8
MOL000923	637531	ACETIC ACID,BORNYL ESTER	20347-65-3
MOL000923	637531	ACETIC ACID,BORNYL ESTER	55896-93-0
MOL000923	637531	ACETIC ACID,BORNYL ESTER	92618-89-8
MOL000924	8163	Mnk	112-12-9
MOL000925		δ-elemene	20307-84-0
MOL000926	5317319	cis-beta-farnesene	28973-97-9
MOL000927		α-muurolene	483-75-0
MOL000927		α-muurolene	31983-22-9
MOL000929	11127403	(5S)-5-[(1R)-1,5-dimethylhex-4-enyl]-2-methylcyclohexa-1,3-diene	207-804-2
MOL000929	11127403	(5S)-5-[(1R)-1,5-dimethylhex-4-enyl]-2-methylcyclohexa-1,3-diene	495-60-3
MOL000930	5362889	cis-.alpha.-Farnesene	26560-14-5
MOL000931	656393	Linderazulene	489-79-2
MOL000932	5281516	alpha-Farnesene	502-61-4
MOL000933	5352437	.gamma.-Bisabolene	495-62-5
MOL000934		β-seisquiphellandrene	20307-83-9
MOL000935	15560276	Hepanal	111-71-7
MOL000935	15560276	Hepanal	489-40-7
MOL000936	5281519	Germacrene B	15423-57-1
MOL000937	15431199	58870_FLUKA	95910-36-4
MOL000938	15560278	calarene	17334-55-3
MOL000938	15560278	calarene	73464-47-8
MOL000939	12900741	(1S,3E,7E,11S)-1,5,5,8-tetramethyl-12-oxabicyclo[9.1.0]dodeca-3,7-diene	19888-34-7
MOL000940		bisdemethoxycurcumin	24939-16-0
MOL000941		Zingiberenol	58334-55-7
MOL000942	10398656	(1R,4S,4aR,8aR)-4-isopropyl-1,6-dimethyl-3,4,4a,7,8,8a-hexahydro-2H-naphthalen-1-ol	481-34-5
MOL000943	6430754	epi-10- .gamma.-Eudesmol	99-85-4
MOL000943	6430754	epi-10- .gamma.-Eudesmol	15051-81-7
MOL000944	11736067	(6R)-2-methyl-6-(4-methylphenyl)hept-2-en-4-one	532-65-0
MOL000944	11736067	(6R)-2-methyl-6-(4-methylphenyl)hept-2-en-4-one	82508-15-4
MOL000945	45934475	bisdemethoxycurcumin	24939-16-0
MOL000945	45934475	bisdemethoxycurcumin	33171-05-0
MOL000946	5469424	demethoxycurcumin	24939-17-1
MOL000946	5469424	demethoxycurcumin	33171-16-3
MOL000946	5469424	demethoxycurcumin	22608-11-3
MOL000947	6442617	(6Z,10S)-3-isopropylidene-6,10-dimethyl-cyclodec-6-ene-1,4-quinone	38230-32-9
MOL000948		4-methoxy-5-hydroxybis
MOL000949	14543198	(3S,3aS,8aR)-3-hydroxy-5-isopropylidene-3-methyl-8-methylene-2,3a,4,8a-tetrahydro-1H-azulen-6-one	102130-90-5
MOL000950		ar-tumerone
MOL000951		dihydrocurcumin	76474-56-1
MOL000952	10263440	(3S,3aS,8aS)-3-hydroxy-5-isopropylidene-3,8-dimethyl-2,3a,4,8a-tetrahydro-1H-azulen-6-one	127214-97-5
MOL000953	5997	CLR	80356-14-5
MOL000953	5997	CLR	22243-67-0
MOL000953	5997	CLR	57-88-5
MOL000953	5997	CLR	209124-38-9
MOL000953	5997	CLR	218965-24-3
MOL000954		α-turmerone	82508-15-4
MOL000955		turmeronol A	131651-37-1
MOL000956	14287405	(6S)-2-methyl-6-[(1S)-4-methylene-1-cyclohex-2-enyl]hept-2-en-4-one	87440-60-6
MOL000957	10466651	(3R,6E,10S)-3-isopropyl-6,10-dimethylcyclodec-6-ene-1,4-dione	13657-68-6
MOL000958		2,5-dihydroxybisabola-3,10-diene
MOL000959	24834047	zedoarondiol	98644-24-7
MOL000960	14633012	procurcumadiol	129673-90-1
MOL000961	189061	(3S,3aS,8aR)-3-hydroxy-5-isopropylidene-3,8-dimethyl-2,3a,4,8a-tetrahydro-1H-azulen-6-one	21698-40-8
MOL000962	14287397	(6S)-6-[(1R,4S,5S)-4,5-dihydroxy-4-methyl-1-cyclohex-2-enyl]-2-methylhept-2-en-4-one	120681-81-4
MOL000963		bisacumol	120710-98-7
MOL000964		4-hydroxybisabola-2,10-diene-9-one
MOL000965		4,5-dihydroxybisabola-2,10-diene
MOL000966		turmeronol B	131651-38-2
MOL000967	12300073	bergamotene	15438-93-4
MOL000967	12300073	bergamotene	17699-05-7
MOL000968	68128	beta-Bisabolene	495-61-4
MOL000969	74681	Dicumene	1889-67-4
MOL000970		Curlone	82508-14-3
MOL000971	12366	Ethylpalmitate	628-97-7
MOL000972		germacrone-13-al
MOL000973		8α-acetylfuranodiene
MOL000974	326	cuminal	122-03-2
MOL000975		(E)-α-santalal
MOL000976	71349601	myrrhone
MOL000977		furanogermacra-1E,10(15)-dien-6-one
MOL000978		furanoeudesma- 1,4-diene-6-one
MOL000979		2-methoxyfuranoguaia-9-ene-8-one
MOL000980	24798702	(4S)-4-[(1Z)-1,5-dimethylhexa-1,4-dienyl]-1-methylcyclohexene	25532-79-0
MOL000981		camphorene
MOL000982		isofuranogermacrene	17910-09-7
MOL000983	68972	n-Triacontanol	593-50-0
MOL000984		cembrene	1898-13-1
MOL000985		mukulol	41943-03-7
MOL000986	101612	1-Asarinine	133-03-9
MOL000986	101612	1-Asarinine	133-05-1
MOL000987		cholesterol	57-88-5
MOL000988		4,17(20)-(cis)-pregnadiene-3,16-dione
MOL000989		guggulsterol-I	39025-25-7
MOL000990		guggulsterol-II	39025-26-8
MOL000991	637511	cinnamaldehyde	14371-10-9
MOL000991	637511	cinnamaldehyde	104-55-2
MOL000992		guggulsterol-III
MOL000993		cembrene-A	31570-39-5
MOL000994	16046590	(2S,3S,4R)-octadecane-1,2,3,4-tetrol
MOL000995		eicosan-1,2,3,4-tetrol	105368-60-3
MOL000996		Guggulsterol IV	20281-70-3
MOL000997	51521444	guggulsterol V	6120-71-4
MOL000998	5317847	2-(3,4-dihydroxyphenyl)-5,7-dihydroxy-3-[(2R,3R,4S,5S)-3,4,5-trihydroxytetrahydropyran-2-yl]oxy-chromone	22255-13-6
MOL000999	12304325	quercetin-3-O-β-D-galactoside
MOL001000	12314859	quercetin-3-O-α-L-rhamnoside
MOL001001		quercetin-3-O-β-D-glucuronide
MOL001002		ellagic acid	476-66-4
MOL001003		pelargonidin-3,5-di-O-glucoside
MOL001004		pelargonidin	134-04-3
MOL001004		pelargonidin	7690-51-9
MOL001004		pelargonidin	17334-58-6
MOL001004		pelargonidin	84082-34-8
MOL001005	5283660	campesta-5,22E-dien-3beta-ol	474-62-4
MOL001006	5283663	poriferasta-7,22E-dien-3beta-ol	481-18-5
MOL001007		16β-hydroxy-4,17(20)Z-pregnadien-3-one
MOL001008		20α-hydroxy-4-pregnen-3-one
MOL001009	69232409	guggulsterol-VI	61391-01-3
MOL001010		D-xylo-octadecane-1,2,3,4-tetrol
MOL001011		guggultetrol-20
MOL001012	12071382	(5R,8R,9R,10R,13R,14R)-4,4,8,10,14-pentamethyl-1,2,5,6,7,9,11,12,13,15-decahydrocyclopenta[a]phenanthren-3-one	102848-61-3
MOL001013		mansumbinoic acid	102848-63-5
MOL001014		methylheptanone
MOL001015	6950273	ZINC00388662	125-12-2
MOL001016	15775266	1,8-cineole	470-82-6
MOL001017	10986446	3,3,7-trimethylocta-1,6-diene	78-70-6
MOL001018	2758890	1-allyl-4-ethylbenzene	140-67-0
MOL001019	10496532	(7S,8R,9S,10R,13S,14S,17Z)-17-ethylidene-7-hydroxy-10,13-dimethyl-1,2,6,7,8,9,11,12,14,15-decahydrocyclopenta[a]phenanthrene-3,16-dione
MOL001020	10711515	(7S,8S,9S,10R,13S,14S,17R)-17-ethyl-7-hydroxy-10,13-dimethyl-2,6,7,8,9,11,12,14,15,17-decahydro-1H-cyclopenta[a]phenanthrene-3,16-dione
MOL001021		7β,15β- dihydroxypregn-4-ene-3,16-dione
MOL001022		11α-hydroxypregna-4,17(20)-trans-diene-3,16-dione
MOL001023	10568300	(8S,9S,10R,11R,13S,14S,17E)-17-ethylidene-11-hydroxy-10,13-dimethyl-1,2,6,7,8,9,11,12,14,15-decahydrocyclopenta[a]phenanthrene-3,16-dione
MOL001024	10831307	(8R,9S,10R,11R,13S,14S,15S,17E)-17-ethylidene-11,15-dihydroxy-10,13-dimethyl-1,2,6,7,8,9,11,12,14,15-decahydrocyclopenta[a]phenanthrene-3,16-dione
MOL001025	9912114	(2S,4aS,5R,6R,8aS)-5-[(3E,7E,11E)-13-hydroxy-4,8,12-trimethyltrideca-3,7,11-trienyl]-1,1,4a,6-tetramethyldecalin-2,6-diol
MOL001026		myrrhanol C
MOL001027		myrrhanone A
MOL001028		(8R)-3-oxo-8-hydroxy-polypoda -13E,17E,21-triene
MOL001029		myrrhanones B
MOL001030	252325	Propenylbenzene	873-66-5
MOL001030	252325	Propenylbenzene	637-50-3
MOL001031		epimansumbinol
MOL001032		isocembrol	25269-17-4
MOL001033	51407984	diayangambin	21453-68-9
MOL001034		mixture of (Z)-5- tricosene-1,2,3,4-tetraol
MOL001035		(Z)-5-tetracosene-1,2,3,4- tetraol
MOL001036		Guggulsterone-M
MOL001037		dehydroguggulsterone-M
MOL001038		guggulsterol-Y
MOL001039		muscanone
MOL001040	667495	(2R)-5,7-dihydroxy-2-(4-hydroxyphenyl)chroman-4-one	480-41-1
MOL001040	667495	(2R)-5,7-dihydroxy-2-(4-hydroxyphenyl)chroman-4-one	14259-46-2
MOL001040	667495	(2R)-5,7-dihydroxy-2-(4-hydroxyphenyl)chroman-4-one	93602-28-9
MOL001041		(1E,4E,8E)-4,8,14-trimethyl- 11-(1-methylethyl)-14-methoxycyclotetradeca-1,4,8-triene
MOL001042		(2E,12E)-2,7,13-trimethyl-9-(1-methylethyl)-15-oxabicyclo[12.1.0]pentadeca-2,12-dien-7-ol
MOL001043		(4Z,6E)-4,7,12,15,15-pentamethylbicyclo[9.3.1]pent adeca-4,6-dien-12-ol
MOL001044		pregn-4-ene-3,16-dione
MOL001045		(13E,17E,21E)-8-hydroxypolypodo-13,17,21-trien-3-one
MOL001046		(13E,17E,21E)-polypodo-13,17,21-triene-3,18-diol
MOL001047	489948	(+)-Epiexcelsin	51020-09-8
MOL001048		16-hydroperoxymansumbin-13(17)- en-3-one
MOL001049		16-hydroperoxymansumbin-13(17)-en-3β-ol
MOL001050	342	CRS	108-39-4
MOL001050	342	CRS	15831-10-4
MOL001051		16-hydroperoxy-3,4-seco-mansumbin-3(28),13(17)- dien-3-oic acid
MOL001052		mansumbin-13(17)-en- 3,16-dione
MOL001053		3β-hydroxymansumbin-13(17)-en-16-one
MOL001054		16-oxo-mansumbin-3(28),13(17)-dien-3-oic acid
MOL001055	637518	5-isopropyl-2-methylbicyclo[3.1.0]hex-2-ene	1406-51-5
MOL001055	637518	5-isopropyl-2-methylbicyclo[3.1.0]hex-2-ene	10408-16-9
MOL001055	637518	5-isopropyl-2-methylbicyclo[3.1.0]hex-2-ene	75715-79-6
MOL001057		2- methyl-5-(5 ' -hydroxy-1 ' ,5 ' -dimethyl-3 ' -hexenyl)phenol
MOL001058		picropolygamain	98819-09-1
MOL001059		isolinalyl acetate
MOL001060	12071383	mansumbinol	102848-62-4
MOL001061		(16S, 20R)-dihydroxydammar-24-en-3-one
MOL001062		15α-hydroxymansumbinone
MOL001063		28-acetoxy-15α-hydroxymansumbinone
MOL001064	11021311	3-[(E,1R)-5-hydroxy-1,5-dimethyl-hex-3-enyl]-6-methyl-pyrocatechol
MOL001065		2-methyl- 5-(4'(S)-hydroxy 1'(R),5'-dimethylhex-5'-enyl)-phenol
MOL001066		3β,16β,20(S),25-tetrahydroxydammar-23-ene
MOL001067		3β-acetoxy-16β,20(S),25-trihydroxydammar-23-ene
MOL001068		3β,16β,20(R)-trihydroxydammar-24-ene
MOL001069		3β-acetoxy-16β,20(R)-dihydroxydammar-24-ene
MOL001070		3-epi-lupenyl acetate
MOL001071		methyl commate B
MOL001072		methyl commate C
MOL001073		methyl commate D
MOL001074		methyl commate E
MOL001075		cadinanetriol
MOL001076		guaiane	489-80-5
MOL001077	44566715	3α- Hydroxy-T-cadinol
MOL001078		3-oxo-T-cadinol
MOL001079		lupeone
MOL001080		(-)-oplopanone
MOL001081	14137571	eudesm-4(15)-ene-1β,6α-diol
MOL001082		α-oxobisabolene
MOL001083		cyperene	2387-78-2
MOL001084		spathulenol	6750-60-3
MOL001085		α-bisabolol	515-69-5
MOL001086	8441	DMT	120-61-6
MOL001086	8441	DMT	63143-14-6
MOL001086	8441	DMT	202644-54-0
MOL001087		3-epi-α-amirin
MOL001088		1α-acetoxy-9,19-cyclolanost-24-en-3β-ol
MOL001089		29-norlanost-8,24-dien-1α,2α,3β- triol
MOL001090		2 α , 3 β , 2 3 - trihydroxyolean-12-ene
MOL001091		lupeol	545-47-1
MOL001092	12019028	[(3R,5R,8R,9R,10R,13R,14R,17S)-17-[(2S,5S)-5-(2-hydroxypropan-2-yl)-2-methyloxolan-2-yl]-4,4,8,10,14-pentamethyl-2,3,5,6,7,9,11,12,13,15,16,17-dodecahydro-1H-cyclopenta[a]phenanthren-3-yl] acetate	35833-62-6
MOL001093		cabraleone	35761-54-7
MOL001094		cabraleadiol	67253-01-4
MOL001095		isofouquierone	100508-50-7
MOL001096		α-amirone
MOL001097	7237	o-xylene	95-47-6
MOL001097	7237	o-xylene	68411-84-7
MOL001098	7929	m-xylene	108-38-3
MOL001098	7929	m-xylene	68908-87-2
MOL001098	7929	m-xylene	1330-20-7
MOL001099	7809	p-xylene	106-42-3
MOL001099	7809	p-xylene	68411-39-2
MOL001099	7809	p-xylene	68650-36-2
MOL001100	6365714	Decatriene	96444-01-8
MOL001100	6365714	Decatriene	72084-26-5
MOL001101	5320249	alpha-Ocimene	502-99-8
MOL001102	81203	2,6-Dimethylhepta-1,5-diene	6709-39-3
MOL001103	442474	[(3R)-3,7-dimethylocta-1,6-dien-3-yl] acetate	115-95-7
MOL001104		acetyl β-eudesmol
MOL001105		(+)-aromadendrene	489-39-4
MOL001106		ledene
MOL001107		β-cedrene	546-28-1
MOL001108		(E)-isoeugenol
MOL001109		β-thujene	28634-89-1
MOL001110	5320250	cis-beta-Ocimene	3338-55-4
MOL001111		α-pinene-epoxide
MOL001112		curzerene	17910-09-7
MOL001113		α-thujone	546-80-5
MOL001114	1252759	2-[(1R)-2,2,3-trimethyl-1-cyclopent-3-enyl]ethanal	4501-58-0
MOL001114	1252759	2-[(1R)-2,2,3-trimethyl-1-cyclopent-3-enyl]ethanal	91819-58-8
MOL001115	164888	cis-Verbenol	1845-30-3
MOL001116		pinocarvone	547-62-6
MOL001117		p-mentha-1,5-dien-8-ol
MOL001118		p-mentha-1(7)-dien-8-ol
MOL001119	7390	TBT	98-51-1
MOL001120		myrtenal	564-94-3
MOL001121	88301	19894-97-4	19894-97-4
MOL001122	643237	(4aS,8aS)-3,5,8a-trimethyl-4a,9-dihydro-4H-benzo[f]benzofuran	87605-93-4
MOL001123	12306047	muurolene	99-83-2
MOL001123	12306047	muurolene	207-598-4
MOL001123	12306047	muurolene	10208-80-7
MOL001123	12306047	muurolene	31983-22-9
MOL001123	12306047	muurolene	69671-15-4
MOL001124		erlangerin A
MOL001125		erlangerin B
MOL001126	11004967	[(5aS,8aR,9R)-8-oxo-9-(3,4,5-trimethoxyphenyl)-5,5a,6,9-tetrahydroisobenzofurano[6,5-f][1,3]benzodioxol-8a-yl] acetate
MOL001127		erlangerin D
MOL001128		7-O-methylaloeresin A
MOL001129	92874	l-Verbenone	1196-01-6
MOL001130	193876	Fellavine	52589-11-4
MOL001131		phellamurin_qt	52589-11-4
MOL001132		longipinene	1493692
MOL001133		1,10(15)-furanodien-6-one
MOL001134		β-cubebene	13744-15-5
MOL001135		cedrelone	1254-85-9
MOL001136		1,2-epoxyfurano-10(15)-germacren-6-one
MOL001137	185740	4,7-dimethoxy-5-methyl-coumarin	53377-54-1
MOL001138		(3R,20S)-3,20-dihydroxydammar- 24-ene
MOL001139		(3R,20S)-3-acetoxy-20-hydroxydammar-24- ene
MOL001140		petunidin 3-rhamnoglucoside
MOL001141		(20S)-3β-acetoxy- 12β,16β-trihydroxydammar-24-ene
MOL001142		(20S)12β,16β- trihydroxydammar-24-ene-3β-O-β-glucopyranoside
MOL001143		(20S)12β,16β- trihydroxydammar-24-ene-3β-O-β-glucopyranoside_qt
MOL001144		lindestrene	2221-88-7
MOL001145		(20S)-3β-acetoxy-12β,16β,25-tetrahydroxydammar-23-ene
MOL001146		(20S)-3β,12β,16β,25-pentahydroxydammar-23-ene
MOL001147		(20R)-3β-acetoxy-16β-dihydroxydammar-24-ene
MOL001148		3β- hydroxydammar-24-ene
MOL001149		3β-acetoxydammar-24-ene
MOL001150		3β-acetoxy-16β-hydroxydammar-24-ene
MOL001151		(20R)- 3β,16β-trihydroxydammar-24-ene
MOL001152	10376566	(5S,6S)-5-isopropenyl-3,6-dimethyl-6-vinyl-5,7-dihydrobenzofuran-4-one	20493-56-5
MOL001153	6506548	(5E,9E)-3,6,10-trimethyl-8,11-dihydro-7H-cyclodeca[b]furan-4-one
MOL001154		dihydropyrocurzerenone	59462-26-9
MOL001155		3-methoxy-10(15)-dihydrofurano dien-6-one
MOL001156		3-methoxyfuranoguaia-9- en-8-one
MOL001157	11747425	(6R,8R,9E)-8-methoxy-3,6,10-trimethyl-6,7,8,11-tetrahydro-5H-cyclodeca[b]furan-4-one
MOL001158		3-methoxy-10-methylenefuranogermacra-1- en-6-one
MOL001159		2-acetoxyfuranodiene
MOL001160		2-methoxyfuranodiene
MOL001161		lindestrene	2221-88-7
MOL001162		commiferin	39007-92-6
MOL001163		germacrone	6902-91-6
MOL001164	10870920	[(5S,6R,8R,9Z)-8-methoxy-3,6,10-trimethyl-4-oxo-6,7,8,11-tetrahydro-5H-cyclodeca[b]furan-5-yl] acetate
MOL001165		furanodiene	19912-61-9
MOL001166		4,5-dihydrofuranodiene-6-one
MOL001167		β-selinene	17066-67-0
MOL001168	6432312	(1S,2S)-2-isopropenyl-4-isopropylidene-1-methyl-1-vinylcyclohexane	29873-99-2
MOL001168	6432312	(1S,2S)-2-isopropenyl-4-isopropylidene-1-methyl-1-vinylcyclohexane	30824-67-0
MOL001169		8α-methoxyfuranodiene
MOL001171		β-bisabolene
MOL001172	6442374	24268-41-5	24268-41-5
MOL001173	10923274	(6S,7R,8E)-7-methoxy-3,6-dimethyl-10-methylidene-5,6,7,11-tetrahydrocyclodeca[b]furan-4-one
MOL001174		rel-1S,2S-epoxy- 4R-furanogermacr-10(15)-en-6-one
MOL001175	6439929	Guggulsterone	95975-55-6
MOL001176		α-copaene	3856-25-5
MOL001177		.beta.-Copaene	18252-44-3
MOL001178		α-gurjunene	489-40-7
MOL001179	10899740	(&#8722;)-Alloaromadendrene	464-43-7
MOL001179	10899740	(&#8722;)-Alloaromadendrene	489-39-4
MOL001179	10899740	(&#8722;)-Alloaromadendrene	25246-27-9
MOL001180	12313020	γ-muurolene	30021-74-0
MOL001182		1,3-furanoeudesma-diene	6723-42-2
MOL001183	11052745	(3R,4aS,8aR)-3-isopropenyl-5,8a-dimethyl-2,3,4,4a,7,8-hexahydro-1H-naphthalene	473-13-2
MOL001184	13894537	bicyclogermacrene	24703-35-3
MOL001185		furanoeudesma-1,4-diene
MOL001186		β-eudesmol	473-15-4
MOL001187		T-cadinol	1474790
MOL001188	21595261	dehydroaromadendrane	85048-01-7
MOL001189	5498519	cis-caryophyllene	13877-93-5
MOL001190		β-sesquiphellandrene	20307-83-9
MOL001191	6432648	(4aR,8aR)-3-isopropylidene-5,8a-dimethyl-1,2,4,4a,7,8-hexahydronaphthalene	6813-21-4
MOL001192		caryophyllene alcohol	472-97-9
MOL001193		caryophyllene oxide	1139-30-6
MOL001194		cis-β-elemenone
MOL001195		γ-eudesmol
MOL001196	12304196	7-epi-α-eudesmol
MOL001197		2-hydroxyfuranodiene
MOL001198	57407173	10-epi-γ-eudesmol acetate
MOL001199		commiferin	39007-92-6
MOL001200		(E)-β-ocimene epoxide
MOL001201	13889654	(1R,5R,7S)-4,7-dimethyl-7-(4-methylpent-3-enyl)bicyclo[3.1.1]hept-3-ene	79-92-5
MOL001201	13889654	(1R,5R,7S)-4,7-dimethyl-7-(4-methylpent-3-enyl)bicyclo[3.1.1]hept-3-ene	4481-62-3
MOL001201	13889654	(1R,5R,7S)-4,7-dimethyl-7-(4-methylpent-3-enyl)bicyclo[3.1.1]hept-3-ene	13474-59-4
MOL001201	13889654	(1R,5R,7S)-4,7-dimethyl-7-(4-methylpent-3-enyl)bicyclo[3.1.1]hept-3-ene	17699-05-7
MOL001202	10909635	1-[(1R)-4-methyl-1-cyclohex-3-enyl]ethanone
MOL001203	12315252	α-santalene	512-61-8
MOL001204	12300069	trans-β-bergamotene	55123-21-2
MOL001205		6-methyl-3,5-heptadiene-2-one
MOL001206	6431197	Santalene (minor)
MOL001207		(Z)-β-santalene
MOL001208		2,6-dimethyl-3(E),5(E),7-octatrien- 2-ol
MOL001209	45085864	1-acetyl-4-isopropenylcyclopentene	2704-76-9
MOL001210	11842593	(4S)-4-isopropylcyclohexene-1-carbaldehyde	21391-98-0
MOL001210	11842593	(4S)-4-isopropylcyclohexene-1-carbaldehyde	288393-04-4
MOL001211		cis-lanceol	10067-28-4
MOL001212	8209	Loxanol V	63393-82-8
MOL001212	8209	Loxanol V	150138-88-8
MOL001212	8209	Loxanol V	8032-14-2
MOL001212	8209	Loxanol V	126339-59-1
MOL001212	8209	Loxanol V	126339-60-4
MOL001212	8209	Loxanol V	67762-41-8
MOL001212	8209	Loxanol V	52439-75-5
MOL001212	8209	Loxanol V	60650-34-2
MOL001212	8209	Loxanol V	68002-95-9
MOL001212	8209	Loxanol V	67762-30-5
MOL001212	8209	Loxanol V	67762-42-9
MOL001212	8209	Loxanol V	75782-87-5
MOL001212	8209	Loxanol V	68333-80-2
MOL001212	8209	Loxanol V	71750-71-5
MOL001212	8209	Loxanol V	112-72-1
MOL001212	8209	Loxanol V	179607-28-4
MOL001212	8209	Loxanol V	68855-56-1
MOL001213	36690113	linalyl butyrate	78-36-4
MOL001214	12124	Rystal	621-42-1
MOL001215		tirucallol	514-46-5
MOL001216	2130	amantadine
MOL001217	6950274	()-Bornyl acetate	76-49-3
MOL001217	6950274	()-Bornyl acetate	5655-61-8
MOL001217	6950274	()-Bornyl acetate	20347-65-3
MOL001218	8193	Pisol	8032-08-4
MOL001218	8193	Pisol	8032-09-5
MOL001218	8193	Pisol	8032-10-8
MOL001218	8193	Pisol	112-53-8
MOL001218	8193	Pisol	68551-07-5
MOL001218	8193	Pisol	1322-35-6
MOL001218	8193	Pisol	68855-55-0
MOL001218	8193	Pisol	8014-32-2
MOL001219	5284499	Satol	8014-60-6
MOL001219	5284499	Satol	8029-00-3
MOL001219	5284499	Satol	8038-59-3
MOL001219	5284499	Satol	84286-21-5
MOL001219	5284499	Satol	143-28-2
MOL001220	6540731	(1R,3Z)-3-[(2E)-2-[(1R,3aS,7aR)-7a-methyl-1-[(E,1R,4R)-1,4,5-trimethylhex-2-enyl]-2,3,3a,5,6,7-hexahydro-1H-inden-4-ylidene]ethylidene]-4-methylene-1-cyclohexanol	50-14-6
MOL001221	5364651	7-TETRADECENE	10374-74-0
MOL001221	5364651	7-TETRADECENE	41446-63-3
MOL001222	6010	Estan	1300-17-0
MOL001222	6010	Estan	31745-24-1
MOL001222	6010	Estan	58-18-4
MOL001223	90969	(S)-2,2,3-Trimethylcyclopent-3-ene-1-acetaldehyde	23727-15-3
MOL001224	17095	Tridecylene	2437-56-1
MOL001225	11517	Butyl octanoate	589-75-3
MOL001226		alpha-terpineol	10482-56-1
MOL001227	8167	Decyl acetate	112-17-4
MOL001228	5280567	Medilla	90-33-5
MOL001228	5280567	Medilla	56275-29-7
MOL001229	1548910	cis-resveratrol	501-36-0
MOL001229	1548910	cis-resveratrol	27208-80-6
MOL001230	8184	Tip-Nip	112-42-5
MOL001231	11205871	(5R)-Menth-2-enone	5113-66-6
MOL001232	6013	TES	58-22-0
MOL001233	40427894	Penconazol	66246-88-6
MOL001234	10946210	thunbergol	25269-17-4
MOL001235	6436082	9-C-Retinal	514-85-2
MOL001235	6436082	9-C-Retinal	69686-70-0
MOL001236	138578	isopropylidenecyclohexane	5749-72-4
MOL001237	11340	o-Acetyltoluene	577-16-2
MOL001237	11340	o-Acetyltoluene	1321-47-7
MOL001237	11340	o-Acetyltoluene	26444-19-9
MOL001238	5270628	3-Epilupeol	545-47-1
MOL001238	5270628	3-Epilupeol	4439-99-0
MOL001239	40884505	epilupeol acetate	6610-54-4
MOL001240	6430551	trans-pinocamphone (pinocamphone)	547-60-4
MOL001240	6430551	trans-pinocamphone (pinocamphone)	18492-59-6
MOL001241		O-acetyl-α-boswellic acid
MOL001242	261491	dl-Thujone	546-80-5
MOL001242	261491	dl-Thujone	59573-80-7
MOL001243	637234	3alpha-Hydroxy-olean-12-en-24-oic-acid	471-66-9
MOL001244	12306155	α-amyrenone	638-96-0
MOL001245	1201529	(1S,5R)-7,7-dimethyl-4-bicyclo[3.1.1]hept-3-enecarboxaldehyde	499-71-8
MOL001245	1201529	(1S,5R)-7,7-dimethyl-4-bicyclo[3.1.1]hept-3-enecarboxaldehyde	564-94-3
MOL001245	1201529	(1S,5R)-7,7-dimethyl-4-bicyclo[3.1.1]hept-3-enecarboxaldehyde	18486-69-6
MOL001246	157139	(1R)-()-Nopinone	77982-63-9
MOL001247		myrtenic acid	544-63-8
MOL001247		myrtenic acid	19250-17-0
MOL001248	6429208	cis-5-Hydroxy-p-menth-1(6)-en-2-one
MOL001249	15275959	(4aR,5S,8R,8aR)-8-hydroxy-5-isopropyl-3,8-dimethyl-1,4a,5,6,7,8a-hexahydronaphthalen-2-one	53402-16-7
MOL001250		O-acetyl-β-boswellic acid
MOL001251		dihydroroburic acid
MOL001252	642520	4-isopropylcyclohex-2-en-1-one	500-02-7
MOL001253		11-keto-α-amyrenone
MOL001254	2724159	(S)-p-Mentha-1,8-dien-7-al	2111-75-3
MOL001254	2724159	(S)-p-Mentha-1,8-dien-7-al	18031-40-8
MOL001255	168928	Boswellic acid	631-69-6
MOL001256		α-campholenaldehyde
MOL001257	122045	D-arabinonic acid	32609-14-6
MOL001258	854498	trans-Sobrerol	42370-41-2
MOL001259	9847548	(3R,4R,4aR,6aR,6bS,8aR,11R,12S,12aR,14aR,14bS)-3-hydroxy-4,6a,6b,8a,11,12,14b-heptamethyl-14-oxo-1,2,3,4a,5,6,7,8,9,10,11,12,12a,14a-tetradecahydropicene-4-carboxylic acid	17019-92-0
MOL001260	13919075	3,6-dihydroxy-p-menth-1-ene
MOL001261	6985	Acetyl-m-xylene	89-74-7
MOL001262	40469707	3-hydroxy-tirucallic,acid
MOL001263		3-oxo-tirucallic,acid
MOL001264		acetyl-11-keto-beta-boswellic,acid	67416-61-9
MOL001265	15181201	acetyl-alpha-boswellic,acid	89913-60-0
MOL001266		acetyl-beta-boswellic,acid
MOL001267	21675519	(1S,3S,5R)-3,6,6-trimethylnorpinan-2-one
MOL001268		beta-boswellic,acid	631-69-6
MOL001269	45272262	cembrene,a	31570-39-5
MOL001270		cembrene,c
MOL001271		epilupeol	4439-99-0
MOL001272	44583885	incensole	22419-74-5
MOL001273	65724	80-57-9	80-57-9
MOL001274		incensole,acetate	62055-33-8
MOL001275		incensole,oxide	21698-66-8
MOL001276		isocembrene	25269-16-3
MOL001277		isofpuquierol
MOL001278		isoincensole,acetate	441771-57-9
MOL001279		isoincensole,oxide	35731-88-5
MOL001280		isoincensolol
MOL001281	11359451	L-alpha-Palmitin	19670-51-0
MOL001281	11359451	L-alpha-Palmitin	73299-28-2
MOL001282		lup-20(29)-en-3-ol	545-47-1
MOL001283	5281525	C09704	1119-38-6
MOL001284		neryl,acetate	141-12-8
MOL001285	957	octanol	220713-26-8
MOL001285	957	octanol	67700-96-3
MOL001285	957	octanol	111-87-5
MOL001285	957	octanol	68603-15-6
MOL001286	44233146	olibanumol,a
MOL001287	44233147	olibanumol,b
MOL001288	15512326	olibanumol,c	366802-85-9
MOL001289		olibanumol,h
MOL001290		olibanumol,i
MOL001291		olibanumol,j
MOL001292	11789644	(1R,3S)-1-isopropyl-4-methylcyclohex-4-ene-1,3-diol
MOL001293		p-menth-4-en-1,2-diol
MOL001294	26176656	p-menth-5-en-1,2-diol
MOL001295		phyllocladene	856379-32-3
MOL001296	10887971	(1R,5R)-1-isopropyl-4-methylenebicyclo[3.1.0]hexane	2009-00-9
MOL001296	10887971	(1R,5R)-1-isopropyl-4-methylenebicyclo[3.1.0]hexane	3387-41-5
MOL001297	5282769	trans-gondoic acid	2462-94-4
MOL001298	73174	dehydrocostus lactone	477-43-0
MOL001299	10607833	(1S,2S)-1,2-bis(2-furyl)ethane-1,2-diol	98-00-0
MOL001300	6054	PEL	60-12-8
MOL001300	6054	PEL	1321-27-3
MOL001301	5372954	cis-Zimtsaeure	621-82-9
MOL001302	5192	Usaf hc-1	32734-00-2
MOL001302	5192	Usaf hc-1	111-20-6
MOL001302	5192	Usaf hc-1	26776-29-4
MOL001302	5192	Usaf hc-1	14047-57-5
MOL001303	9859094	(1R,2R,4S)-2,4-diisopropenyl-1-methyl-1-vinylcyclohexane	515-13-9
MOL001303	9859094	(1R,2R,4S)-2,4-diisopropenyl-1-methyl-1-vinylcyclohexane	33880-83-0
MOL001304	14079	2-ACETYLPYRROLE	1072-83-9
MOL001305		3,4-dihydro-8-hydroxy-3-methyl-1H-2-benzopyran-4-one
MOL001306	15068	o-Acetyl-p-cresol	1450-72-2
MOL001307		6,7,10-Trihydroxy-8-octadecenoic acid
MOL001308	637517	oleic acid	112-79-8
MOL001308	637517	oleic acid	2027-47-6
MOL001308	637517	oleic acid	112-80-1
MOL001308	637517	oleic acid	1120-45-2
MOL001309	419490	6-methylolpyridin-3-ol	40222-77-3
MOL001310	485711	Epibetulinic acid	472-15-1
MOL001311	5282796	Ricineic acid	1839-11-8
MOL001312	5282745	9-HEXADECENOIC ACID	10030-73-6
MOL001312	5282745	9-HEXADECENOIC ACID	2091-29-4
MOL001313		sanleng	163860-24-0
MOL001314	19347555	Azelex	32733-99-6
MOL001314	19347555	Azelex	123-99-9
MOL001314	19347555	Azelex	26776-28-3
MOL001314	19347555	Azelex	27825-99-6
MOL001315		campesterol-3-O-β-D-glucopyranoside	32214-82-7
MOL001316	57511408	campesterol-3-O-β-D-glucopyranoside_qt	32214-82-7
MOL001317		β-sitosterol 3-O-β-D-(6-O-oleyl)glucopyranoside	53657-29-7
MOL001318		β-sitosterol-3-(6-palmitoyl)glucopyranoside
MOL001319		3-feruloylquinic acid	62929-69-5
MOL001320	656516	Amygdalin	29883-15-6
MOL001321	9548674	d-mandelonitrile	29883-15-6
MOL001323	9548595	Sitosterol alpha1	474-40-8
MOL001323	9548595	Sitosterol alpha1	11040-28-1
MOL001324		campesterol-3-O-β-D-(6-O-oleyl)glucopyranoside
MOL001325		campesterol-3-O-β-D-(6-O-palmityl)glucopyranoside
MOL001327		2,3-didehydro GA69
MOL001328		2,3-didehydro GA70
MOL001329		2,3-didehydro GA77
MOL001330		2,3-didehydro GA9
MOL001331		Amygdalinic acid	66427-92-7
MOL001332	11914	RMN	14447-35-9
MOL001332	11914	RMN	611-71-2
MOL001332	11914	RMN	14447-36-0
MOL001333	12795736	7-dehydroavenasterol	23290-26-8
MOL001334		Benzyl Beta -gentiobioside
MOL001335	244	WLN: Q1R	1336-27-2
MOL001335	244	WLN: Q1R	185532-71-2
MOL001335	244	WLN: Q1R	100-51-6
MOL001336	7918796	(2S,3R,4S,5S,6R)-2-(benzyloxy)-6-methylol-tetrahydropyran-3,4,5-triol
MOL001337	188977	Benzyl glucopyranoside	4304-12-5
MOL001338		GA118
MOL001339		GA119
MOL001340		GA120
MOL001341		GA121
MOL001342		GA121-isolactone
MOL001343		GA122
MOL001344		GA122-isolactone
MOL001345	6325664	Methyl-alpha-D-fructofuranoside	15219-93-9
MOL001346		GA126
MOL001347		GA16
MOL001348		gibberellin 17	18411-79-5
MOL001349		4a-formyl-7alpha-hydroxy-1-methyl-8-methylidene-4aalpha,4bbeta-gibbane-1alpha,10beta-dicarboxylic acid	6980-44-5
MOL001350		GA30
MOL001351		Gibberellin A44	36434-15-8
MOL001352		GA54
MOL001353		GA60
MOL001354		GA61
MOL001355		GA63
MOL001356	445238	MGL	7000-27-3
MOL001357		GA69
MOL001358		gibberellin 7
MOL001359		GA70
MOL001360		GA77
MOL001361		GA87
MOL001362		GA95
MOL001363		GA97
MOL001364	10125665	(2S)-2-phenyl-2-[(2S,3R,4S,5S,6R)-3,4,5-trihydroxy-6-(hydroxymethyl)oxan-2-yl]oxyacetic acid
MOL001365		prunasin	99-18-3
MOL001366	439767	MNN	99-18-3
MOL001366	439767	MNN	532-28-5
MOL001366	439767	MNN	29883-15-6
MOL001367	14158117	[(2S,3R,4S,5S,6R)-3,4,5-trihydroxy-6-(hydroxymethyl)oxan-2-yl] (E)-3-(4-hydroxyphenyl)prop-2-enoate
MOL001368		3-O-p-coumaroylquinic acid	32451-86-8
MOL001369	52041673	Grandidentatin	15732-48-6
MOL001370	23872119	[2-[(2S,3R,4S,5S,6R)-3,4,5-trihydroxy-6-(hydroxymethyl)oxan-2-yl]oxyphenyl]methyl (E)-3-(3,4-dihydroxyphenyl)prop-2-enoate	99-17-2
MOL001371		Populoside_qt	99-17-2
MOL001372	117440	beta-D-Glucopyranoside, 2-((benzoyloxy)methyl)-4-hydroxyphenyl	16955-55-8
MOL001373	12300041	Salireposide_qt	16955-55-8
MOL001375	140955	4,4-dimethylcyclopent-2-en-1-one	22748-16-9
MOL001376	10438	Foron	504-20-1
MOL001377	62374	Oxophorone	1125-21-9
MOL001378	34225	3,5-Dimethylbenzaldehyde	5779-95-3
MOL001379	11367121	(4S)-4-hydroxy-3,5,5-trimethylcyclohex-2-en-1-one	14203-59-9
MOL001380	8878	Allyl heptoate	142-19-8
MOL001381	111470	Isodecanoic acid	26403-17-8
MOL001381	111470	Isodecanoic acid	28933-59-7
MOL001381	111470	Isodecanoic acid	59139-37-6
MOL001382	5370101	Methylheptadienone	1604-28-0
MOL001382	5370101	Methylheptadienone	16647-04-4
MOL001383	7312691	ZINC04661833	472-80-0
MOL001384	10798423	(E)-4-[(1R,6S)-2,2,6-trimethyl-7-oxabicyclo[4.1.0]heptan-1-yl]but-3-en-2-one	23267-57-4
MOL001385	75704	9-Oxononanoic acid	2553-17-5
MOL001386	8139	Methyl laurate	111-82-0
MOL001387	157995	(7aS)-4,4,7a-trimethyl-6,7-dihydro-5H-benzofuran-2-one	81800-41-1
MOL001388	92812	(+)-Ledol	577-27-5
MOL001389		n-heptanal	85-86-9
MOL001390	12304985	49070_FLUKA	489-41-8
MOL001391	5363876	3-Oxo-.beta.-ionone	29790-29-2
MOL001391	5363876	3-Oxo-.beta.-ionone	27185-77-9
MOL001392	31284	Methyl myristate	124-10-7
MOL001393	11005	myristic acid	45184-05-2
MOL001393	11005	myristic acid	32112-52-0
MOL001393	11005	myristic acid	544-63-8
MOL001394	11635	Oktadekan	593-45-3
MOL001395		2,6,10,14-tetramethylhexadecane	638-36-8
MOL001396	13849	PENTADECYLIC ACID	1002-84-2
MOL001397	5362616	cis-Hept-2-enal	57266-86-1
MOL001398	5319706	Methyllinolenate	301-00-8
MOL001399	12405	TWT	629-97-0
MOL001400		4,8,12,16-tetramethylheptadecan-4-olide	96168-15-9????
MOL001401	12407	HEXACOSANE	630-01-3
MOL001402	12408	Octacosane	630-02-4
MOL001403	5365371	ERUCAMIDE	112-84-5
MOL001403	5365371	ERUCAMIDE	116749-29-2
MOL001403	5365371	ERUCAMIDE	80399-99-1
MOL001403	5365371	ERUCAMIDE	93050-58-9
MOL001404	12413	Pentatriacontane	630-07-9
MOL001405		crocin I	42553-65-1
MOL001406	5281232	crocetin	27876-94-4
MOL001407		Crocin 2	55750-84-0
MOL001408	130796	4-(beta-D-Glucopyranosyloxy)-2,6,6-trimethyl-1-cyclohexene-1-carboxaldehyde	138-55-6
MOL001409	25201359	picrocrocin_qt	138-55-6
MOL001410	5280899	Zeaxanthin	144-68-3
MOL001411		helichrysoside	56343-26-1
MOL001412		crosatoside A
MOL001413		carthamin	36338-96-2
MOL001414		safflor yellow A	85532-77-0
MOL001415		Kaempferol-3-glucoside	480-10-4
MOL001416	10108	beta-Phorone	471-01-2
MOL001417	5283324	OCTENAL	25447-69-2
MOL001417	5283324	OCTENAL	2363-89-5
MOL001417	5283324	OCTENAL	2548-87-0
MOL001418		galeopsin	76475-16-6
MOL001420	9801811	ZINC04073977	51529-11-4
MOL001421		preleoheterin	151178-05-1
MOL001422		iso-preleoheterin
MOL001423		isorhamnetin-3-o-beta-d-rutinoside
MOL001424		isorhamnetin,3-o-rutinoside
MOL001425		isorhamnetin,3-o-rutinoside_qt
MOL001426	5458747	Hispanolone	18676-07-8
MOL001427		leojaponin
MOL001428	14237626	ACon1_000342	121748-12-7
MOL001429	96038	2,6-Dimethoxyquinol	15233-65-5
MOL001430		leonuriside,b	222639-43-2
MOL001431		melatonin	73-31-4
MOL001433		isoleosibirin	86575-86-2
MOL001434		quercetin 3-o-rhamnopyranosyl_qt
MOL001436	46227138	leonuride	50906-66-6
[truncated: 14,117 more rows]
